# Supplementary material for: Silver indium diphosphate, AgInP2O7
Source: Acta Crystallogr Sect E Struct Rep Online. 2010 Dec 18;67(Pt 1):i2. doi: 10.1107/S1600536810052451 (PMC3050398; doi:10.1107/S1600536810052451)
Supplement: Supplementary file 1 [file e-67-000i2-sup1.cif]

##############################################################################
###                                                                        ###
###        Electronic paper (Acta Crystallographica Section E)             ###
###                                                                        ###
##############################################################################
#                                                                            #
# This CIF contains the data in a paper accepted for publication in Acta     #
# Crystallographica Section E. It conforms to the requirements of Notes      #
# for Authors for Section E, and has been peer reviewed under the auspices   #
# of the IUCr Commission on Journals.                                        #
#                                                                            #
# Full details of the Crystallographic Information File format               #
# are given in the paper "The Crystallographic Information File (CIF):       #
# a New Standard Archive File for Crystallography" by S. R. Hall, F. H.      #
# Allen and I. D. Brown [Acta Cryst. (1991), A47, 655-685].                  #
#                                                                            #
# The current version of the core CIF dictionary is obtainable from          #
# ftp://ftp.iucr.org/pub/cif_core.dic. The current version number is 2.4.    #
#                                                                            #
# Software is freely available for graphical display of the structure(s) in  #
# this CIF.  For information consult the CIF home page http://www.iucr.org/  #
# cif/home.html                                                              #
#                                                                            #
# This file may be used for bona fide research purposes within the           #
# scientific community so long as proper attribution is given to the journal # 
# article from which it was obtained.                                        #
#                                                                            #
##############################################################################
                                             
data_I
_audit_creation_method     SHELXL-97
_chemical_name_systematic
;
Silver indium diphosphate
;
_chemical_name_common     ?
_chemical_formula_moiety     'Ag In O7 P2'
_chemical_formula_sum     'Ag In O7 P2'
_chemical_formula_iupac     'Ag In P2 O7'
_chemical_formula_weight     396.63
_chemical_melting_point     ?
_symmetry_cell_setting     monoclinic
_symmetry_space_group_name_H-M     'P 21/c'
_symmetry_space_group_name_Hall     '-P 2ybc'
loop_
    _symmetry_equiv_pos_as_xyz
    'x, y, z'
    '-x, y+1/2, -z+1/2'
    '-x, -y, -z'
    'x, -y-1/2, z-1/2'
_cell_length_a     7.4867(3)
_cell_length_b     8.2620(3)
_cell_length_c     9.8383(5)
_cell_angle_alpha     90.00
_cell_angle_beta     112.038(2)
_cell_angle_gamma     90.00
_cell_volume     564.09(4)
_cell_formula_units_Z     4
_cell_measurement_reflns_used     317
_cell_measurement_theta_min     2.5
_cell_measurement_theta_max     30.2
_cell_measurement_temperature     296(2)
_cell_measurement_pressure     101
_exptl_crystal_description     Block
_exptl_crystal_colour     Colourless
_exptl_crystal_size_max     0.08
_exptl_crystal_size_mid     0.06
_exptl_crystal_size_min     0.05
_exptl_crystal_density_diffrn     4.670
_exptl_crystal_density_meas     ?
_exptl_crystal_density_method     'not measured'
_exptl_crystal_F_000     728
_exptl_absorpt_coefficient_mu     8.110
_exptl_absorpt_correction_type     multi-scan
_exptl_absorpt_process_details     '(SADABS; Sheldrick, 1999)'
_exptl_absorpt_correction_T_min     0.563
_exptl_absorpt_correction_T_max     0.667
_exptl_special_details
;
;
_diffrn_ambient_temperature     296(2)
_diffrn_radiation_type     MoK\a
_diffrn_radiation_wavelength     0.71073
_diffrn_radiation_source     'fine-focus sealed tube'
_diffrn_radiation_monochromator     graphite
_diffrn_measurement_device_type     'Bruker X8 APEXII CCD area-detector'
_diffrn_measurement_method     '\w and \f'
_diffrn_detector_area_resol_mean     ?
_diffrn_reflns_number     21692
_diffrn_reflns_av_R_equivalents     0.0351
_diffrn_reflns_av_sigmaI/netI     0.0239
_diffrn_reflns_theta_min     2.94
_diffrn_reflns_theta_max     41.00
_diffrn_reflns_theta_full     41.00
_diffrn_measured_fraction_theta_max     1.000
_diffrn_measured_fraction_theta_full     1.000
_diffrn_reflns_limit_h_min     -13
_diffrn_reflns_limit_h_max     13
_diffrn_reflns_limit_k_min     -15
_diffrn_reflns_limit_k_max     15
_diffrn_reflns_limit_l_min     -18
_diffrn_reflns_limit_l_max     18
_diffrn_standards_number     ?
_diffrn_standards_interval_count     ?
_diffrn_standards_interval_time     ?
_diffrn_standards_decay_%     ?
_refine_special_details
;
Refinement of <i>F</i>^2^ against ALL reflections. The weighted <i>R</i>-factor
<i>wR</i> and goodness of fit <i>S</i> are based on <i>F</i>^2^, conventional
<i>R</i>-factors <i>R</i> are based on <i>F</i>, with <i>F</i> set to zero for
negative <i>F</i>^2^. The threshold expression of <i>F</i>^2^ >
\s(<i>F</i>^2^) is used only for calculating <i>R</i>-factors(gt) <i>etc</i>.
and is not relevant to the choice of reflections for refinement.
<i>R</i>-factors based on <i>F</i>^2^ are statistically about twice as large
as those based on <i>F</i>, and <i>R</i>- factors based on ALL data will be
even larger.
;
_reflns_number_total     3730
_reflns_number_gt     3245
_reflns_threshold_expression     I>2\s(I)
_refine_ls_structure_factor_coef     Fsqd
_refine_ls_matrix_type     full
_refine_ls_R_factor_all     0.0272
_refine_ls_R_factor_gt     0.0213
_refine_ls_wR_factor_gt     0.0461
_refine_ls_wR_factor_ref     0.0482
_refine_ls_goodness_of_fit_ref     1.031
_refine_ls_restrained_S_all     1.031
_refine_ls_number_reflns     3730
_refine_ls_number_parameters     101
_refine_ls_number_restraints     0
_refine_ls_hydrogen_treatment     .
_refine_ls_weighting_scheme     calc
_refine_ls_weighting_details
         'calc w=1/[\s^2^(Fo^2^)+(0.0170P)^2^+0.9979P] where P=(Fo^2^+2Fc^2^)/3'
_atom_sites_solution_hydrogens     .
_atom_sites_solution_primary     direct
_atom_sites_solution_secondary     difmap
_refine_ls_shift/su_max     0.001
_refine_ls_shift/su_mean     0.000
_refine_diff_density_max     1.618
_refine_diff_density_min     -2.041
_refine_ls_extinction_method     'SHELXL97 (Sheldrick, 2008)'
_refine_ls_extinction_coef     0.0171(4)
_refine_ls_extinction_expression
                                  'Fc^*^=kFc[1+0.001xFc^2^\l^3^/sin(2\q)]^-1/4^'
loop_
    _atom_type_symbol
    _atom_type_description
    _atom_type_scat_dispersion_real
    _atom_type_scat_dispersion_imag
    _atom_type_scat_source
    'O' 'O' 0.0106 0.0060
                         'International Tables Vol C Tables 4.2.6.8 and 6.1.1.4'
    'P' 'P' 0.1023 0.0942
                         'International Tables Vol C Tables 4.2.6.8 and 6.1.1.4'
    'Ag' 'Ag' -0.8971 1.1015
                         'International Tables Vol C Tables 4.2.6.8 and 6.1.1.4'
    'In' 'In' -0.7276 1.3100
                         'International Tables Vol C Tables 4.2.6.8 and 6.1.1.4'
_computing_data_collection     'APEX2 (Bruker, 2005)'
_computing_cell_refinement     'SAINT (Bruker, 2005)'
_computing_data_reduction     'SAINT (Bruker, 2005)'
_computing_structure_solution     'SHELXS97 (Sheldrick, 2008)'
_computing_structure_refinement     'SHELXL97 (Sheldrick, 2008)'
_computing_molecular_graphics     'ORTEP-3 for Windows (Farrugia, 1997)'
_computing_publication_material     'WinGX (Farrugia, 1999)'
loop_
    _atom_site_type_symbol
    _atom_site_label
    _atom_site_fract_x
    _atom_site_fract_y
    _atom_site_fract_z
    _atom_site_U_iso_or_equiv
    _atom_site_adp_type
    _atom_site_calc_flag
    _atom_site_refinement_flags
    _atom_site_occupancy
    _atom_site_disorder_assembly
    _atom_site_disorder_group
    In In1 0.242354(15) 0.495357(12) 0.247622(11) 0.00618(3) Uani d . 1 . .
    Ag Ag1 -0.20911(3) 0.52697(2) 0.30478(2) 0.02442(4) Uani d . 1 . .
    P P1 0.57689(6) 0.74758(5) 0.46083(4) 0.00600(6) Uani d . 1 . .
    P P2 0.17589(6) 0.78735(5) 0.45174(4) 0.00656(6) Uani d . 1 . .
    O O1 0.6810(2) 0.86792(17) 0.40464(15) 0.0141(2) Uani d . 1 . .
    O O2 0.6836(2) 0.71622(16) 0.62241(14) 0.0136(2) Uani d . 1 . .
    O O3 0.52473(17) 0.59259(15) 0.36935(14) 0.01027(19) Uani d . 1 . .
    O O4 0.04427(18) 0.91166(17) 0.35059(15) 0.0123(2) Uani d . 1 . .
    O O5 0.1917(2) 0.79561(16) 0.60976(14) 0.0126(2) Uani d . 1 . .
    O O6 0.13231(18) 0.61348(15) 0.39564(14) 0.01054(19) Uani d . 1 . .
    O O7 0.37868(18) 0.83601(16) 0.44239(16) 0.0128(2) Uani d . 1 . .
loop_
    _atom_site_aniso_label
    _atom_site_aniso_U_11
    _atom_site_aniso_U_22
    _atom_site_aniso_U_33
    _atom_site_aniso_U_12
    _atom_site_aniso_U_13
    _atom_site_aniso_U_23
    In1 0.00656(4) 0.00614(4) 0.00593(4) -0.00024(3) 0.00244(3) -0.00045(3)
    Ag1 0.01913(7) 0.02720(8) 0.03341(9) -0.00235(6) 0.01725(7) -0.01071(7)
    P1 0.00574(14) 0.00643(14) 0.00582(14) -0.00025(11) 0.00217(11) 0.00044(11)
    P2 0.00588(14) 0.00706(14) 0.00644(14) 0.00073(11) 0.00195(11) -0.00090(12)
    O1 0.0185(6) 0.0141(5) 0.0133(5) -0.0053(4) 0.0104(5) 0.0012(4)
    O2 0.0195(6) 0.0098(5) 0.0070(4) -0.0006(4) -0.0001(4) 0.0018(4)
    O3 0.0072(4) 0.0099(5) 0.0130(5) -0.0012(3) 0.0030(4) -0.0040(4)
    O4 0.0084(5) 0.0135(5) 0.0135(5) 0.0034(4) 0.0023(4) 0.0041(4)
    O5 0.0211(6) 0.0099(5) 0.0072(4) -0.0009(4) 0.0058(4) -0.0023(4)
    O6 0.0116(5) 0.0097(5) 0.0123(5) -0.0019(4) 0.0067(4) -0.0039(4)
    O7 0.0078(5) 0.0100(5) 0.0217(6) 0.0010(4) 0.0069(4) -0.0020(4)
_geom_special_details
;
All s.u.'s (except the s.u. in the dihedral angle between two l.s. planes) are
estimated using the full covariance matrix. The cell s.u.'s are taken into
account individually in the estimation of s.u.'s in distances, angles and
torsion angles; correlations between s.u.'s in cell parameters are only used
when they are defined by crystal symmetry. An approximate (isotropic)
treatment of cell s.u.'s is used for estimating s.u.'s involving l.s. planes.
;
loop_
    _geom_bond_atom_site_label_1
    _geom_bond_atom_site_label_2
    _geom_bond_site_symmetry_2
    _geom_bond_distance
    _geom_bond_publ_flag
    In1 O1 2_645 2.0799(13) ?
    In1 O4 2_545 2.1120(12) ?
    In1 O2 3_666 2.1133(13) ?
    In1 O5 4_575 2.1401(13) ?
    In1 O3 . 2.1562(12) ?
    In1 O6 . 2.1569(12) ?
    Ag1 O3 1_455 2.3703(12) ?
    Ag1 O6 . 2.4757(13) ?
    Ag1 O4 2_545 2.4865(14) ?
    Ag1 O2 4_475 2.6991(14) ?
    Ag1 O7 2_545 2.7744(15) ?
    Ag1 O5 3_566 2.7829(14) ?
    Ag1 O6 3_566 3.0153(14) ?
    P1 O1 . 1.4919(13) ?
    P1 O2 . 1.5097(13) ?
    P1 O3 . 1.5292(13) ?
    P1 O7 . 1.6021(13) ?
    P2 O4 . 1.5101(13) ?
    P2 O5 . 1.5158(13) ?
    P2 O6 . 1.5295(13) ?
    P2 O7 . 1.6062(13) ?
loop_
    _geom_angle_atom_site_label_1
    _geom_angle_atom_site_label_2
    _geom_angle_atom_site_label_3
    _geom_angle_site_symmetry_1
    _geom_angle_site_symmetry_3
    _geom_angle
    _geom_angle_publ_flag
    O1 In1 O4 2_645 2_545 90.70(6) ?
    O1 In1 O2 2_645 3_666 86.35(6) ?
    O4 In1 O2 2_545 3_666 89.82(6) ?
    O1 In1 O5 2_645 4_575 89.04(5) ?
    O4 In1 O5 2_545 4_575 93.79(5) ?
    O2 In1 O5 3_666 4_575 174.18(6) ?
    O1 In1 O3 2_645 . 96.36(5) ?
    O4 In1 O3 2_545 . 172.86(5) ?
    O2 In1 O3 3_666 . 89.55(5) ?
    O5 In1 O3 4_575 . 87.43(5) ?
    O1 In1 O6 2_645 . 173.56(5) ?
    O4 In1 O6 2_545 . 82.94(5) ?
    O2 In1 O6 3_666 . 92.62(5) ?
    O5 In1 O6 4_575 . 92.35(5) ?
    O3 In1 O6 . . 89.98(5) ?
    O3 Ag1 O6 1_455 . 134.04(4) ?
    O3 Ag1 O4 1_455 2_545 155.99(4) ?
    O6 Ag1 O4 . 2_545 69.47(4) ?
    O3 Ag1 O2 1_455 4_475 85.86(5) ?
    O6 Ag1 O2 . 4_475 91.29(4) ?
    O4 Ag1 O2 2_545 4_475 89.15(5) ?
    O3 Ag1 O7 1_455 2_545 102.17(4) ?
    O6 Ag1 O7 . 2_545 123.47(4) ?
    O4 Ag1 O7 2_545 2_545 54.04(4) ?
    O2 Ag1 O7 4_475 2_545 86.57(4) ?
    O3 Ag1 O5 1_455 3_566 94.99(4) ?
    O6 Ag1 O5 . 3_566 104.03(4) ?
    O4 Ag1 O5 2_545 3_566 80.85(4) ?
    O2 Ag1 O5 4_475 3_566 157.25(4) ?
    O7 Ag1 O5 2_545 3_566 71.00(4) ?
    O3 Ag1 O6 1_455 3_566 72.37(4) ?
    O6 Ag1 O6 . 3_566 88.04(4) ?
    O4 Ag1 O6 2_545 3_566 119.79(4) ?
    O2 Ag1 O6 4_475 3_566 148.46(4) ?
    O7 Ag1 O6 2_545 3_566 119.64(4) ?
    O5 Ag1 O6 3_566 3_566 50.65(4) ?
    O1 P1 O2 . . 111.17(8) ?
    O1 P1 O3 . . 113.17(8) ?
    O2 P1 O3 . . 113.16(8) ?
    O1 P1 O7 . . 104.17(8) ?
    O2 P1 O7 . . 107.40(8) ?
    O3 P1 O7 . . 107.10(7) ?
    O4 P2 O5 . . 115.20(8) ?
    O4 P2 O6 . . 113.76(8) ?
    O5 P2 O6 . . 109.65(8) ?
    O4 P2 O7 . . 100.90(8) ?
    O5 P2 O7 . . 109.63(8) ?
    O6 P2 O7 . . 107.01(7) ?
    P1 O7 P2 . . 137.27(9) ?
data_global
_journal_date_recd_electronic     2010-12-09
_journal_date_accepted     2010-12-14
_journal_name_full     'Acta Crystallographica, Section E'
_journal_year     2011
_journal_volume     67
_journal_issue      1
_journal_page_first     i2
_journal_page_last     i2
_journal_paper_category     QI
_journal_coeditor_code     BR2154
_publ_contact_author_name     'Hafid Zouihri'
_publ_contact_author_address
;
Laboratoire de Chimie du Solide Appliqu\'ee, Facult\'e des Sciences,
Universit\'e Mohammed V-Agdal, Avenue Ibn Batouta, BP 1014, Rabat, Morocco.
;
_publ_contact_author_email     'zouihri@cnrst.ma'
_publ_contact_author_fax     '212 537 77 54 40'
_publ_contact_author_phone     '212 537 77 54 40'
_publ_section_title
;
Silver indium diphosphate, AgInP~2~O~7~
;
loop_
    _publ_author_name
    _publ_author_footnote
    _publ_author_address
    'Zouihri, Hafid'
;
Permanent address:
Centre National pour la Recherche Scientifique et Technique, Division UATRS,
Angle Allal AlFassi et Avenue des FAR, Hay Ryad, BP 8027, Rabat, Morocco.
;
;
Laboratoire de Chimie du Solide Appliqu\'ee, Facult\'e des Sciences,
Universit\'e Mohammed V-Agdal, Avenue Ibn Batouta, BP 1014, Rabat, Morocco
;
    'Saadi, Mohamed' .
;
Laboratoire de Chimie du Solide Appliqu\'ee, Facult\'e des Sciences,
Universit\'e Mohammed V-Agdal, Avenue Ibn Batouta, BP 1014, Rabat, Morocco
;
    'Jaber, Boujemaa' .
;
Centre National pour la Recherche Scientifique et Technique, Division UATRS
Angle Allal AlFassi et Avenue des FAR, Hay Ryad, BP 8027,
Rabat, Morocco
;
    'El Ammari, Lehcen' .
;
Laboratoire de Chimie du Solide Appliqu\'ee, Facult\'e des Sciences,
Universit\'e Mohammed V-Agdal, Avenue Ibn Batouta, BP 1014, Rabat, Morocco
;
