# Supplementary material for: Silver indium diphosphate, AgInP2O7
Source: Acta Crystallogr Sect E Struct Rep Online. 2010 Dec 18;67(Pt 1):i2. doi: 10.1107/S1600536810052451 (PMC3050398; doi:10.1107/S1600536810052451)
Supplement: Supplementary file 2 [file e-67-000i2-Isup2.hkl]

#
# h,k,l, Fc-squared, Fo-squared, sigma(Fo-squared) and status flag
#
data_I
_shelx_title ' zouihri_AgInPO_ in P2(1)/c'
_shelx_refln_list_code          4
_shelx_F_calc_maximum      357.98
_exptl_crystal_F_000       727.96
_reflns_d_resolution_high  0.5417
 
loop_
 _symmetry_equiv_pos_as_xyz
 'x, y, z'
 '-x, y+1/2, -z+1/2'
 '-x, -y, -z'
 'x, -y-1/2, z-1/2'
 
_cell_length_a     7.4867
_cell_length_b     8.2620
_cell_length_c     9.8383
_cell_angle_alpha  90.000
_cell_angle_beta  112.038
_cell_angle_gamma  90.000
 
_shelx_F_squared_multiplier     1.000
 
loop_
 _refln_index_h
 _refln_index_k
 _refln_index_l
 _refln_F_squared_calc
 _refln_F_squared_meas
 _refln_F_squared_sigma
 _refln_observed_status
   1   0   0      164.02      102.87      4.97 o
   2   0   0    97194.19    97041.70   3247.03 o
   3   0   0    21329.04    20636.85    294.58 o
   4   0   0    22773.73    22114.88    293.36 o
   5   0   0    22501.73    22597.09    322.33 o
   6   0   0     5348.51     5484.78     86.48 o
   7   0   0     4863.70     4574.27    128.83 o
   8   0   0       84.66       66.63     21.14 o
   9   0   0     2076.84     1908.54     77.88 o
  10   0   0      455.42      370.47     39.73 o
  11   0   0     1459.17     1428.99    153.47 o
  12   0   0      707.41      646.36     66.67 o
   1   1   0        4.74       -1.71      1.71 o
   2   1   0    12943.10    13023.26    131.04 o
   3   1   0        1.27        3.84      2.46 o
   4   1   0      166.95      187.20      5.29 o
   5   1   0     2785.10     2779.08     33.09 o
   6   1   0      774.54      784.76     15.11 o
   7   1   0      254.94      263.63     17.07 o
   8   1   0      244.28      244.09     19.89 o
   9   1   0      283.79      326.18     24.26 o
  10   1   0     1495.48     1370.61     54.92 o
  11   1   0       34.49       13.81     18.14 o
  12   1   0       57.00       51.75     21.68 o
   0   2   0    38124.63    39016.87    580.26 o
   1   2   0     7006.14     6824.71     55.79 o
   2   2   0    52019.43    51590.14    512.58 o
   3   2   0     6119.36     5788.66     61.07 o
   4   2   0    42058.82    41618.23    415.06 o
   5   2   0     3414.73     3252.27     38.20 o
   6   2   0     9425.33     9414.30    133.04 o
   7   2   0    11356.32    11524.55    167.04 o
   8   2   0     6745.28     6688.00    104.50 o
   9   2   0     3699.44     3537.60     74.05 o
  10   2   0     1209.11     1172.49     82.50 o
  11   2   0     1493.53     1394.80     52.22 o
  12   2   0        3.15       10.85     20.18 o
   1   3   0     6375.97     6025.68     52.50 o
   2   3   0     4155.49     3826.16     40.93 o
   3   3   0    11416.04    11046.37    108.33 o
   4   3   0     3909.40     3924.93     43.62 o
   5   3   0       68.23       80.62      5.17 o
   6   3   0     1924.31     1967.13     32.07 o
   7   3   0      621.87      682.50     20.68 o
   8   3   0     1701.55     1763.40     40.27 o
   9   3   0        0.46       -3.01     12.32 o
  10   3   0      622.77      662.66     32.28 o
  11   3   0      284.57      350.09     30.37 o
  12   3   0       10.49       20.53     20.69 o
   0   4   0    59915.84    61332.16    801.52 o
   1   4   0      119.98      101.26      4.20 o
   2   4   0    47652.60    48806.43    506.16 o
   3   4   0     9092.32     8937.68     96.86 o
   4   4   0    18088.50    18303.09    192.15 o
   5   4   0    14355.75    14509.37    142.76 o
   6   4   0     9732.87     9617.09    130.63 o
   7   4   0     1841.29     1830.76     36.54 o
   8   4   0      248.49      284.53     21.95 o
   9   4   0     2045.15     2018.72     49.60 o
  10   4   0      552.25      569.12     30.66 o
  11   4   0      596.91      558.72     52.65 o
  12   4   0     1821.25     1813.22     62.32 o
   1   5   0    10327.82    10098.84    104.20 o
   2   5   0       69.97       72.95      4.65 o
   3   5   0      442.36      432.79     11.35 o
   4   5   0     5485.39     5449.05     59.91 o
   5   5   0     2001.93     2028.43     39.20 o
   6   5   0     1360.34     1414.96     29.25 o
   7   5   0      649.06      644.86     20.01 o
   8   5   0      513.98      576.05     24.22 o
   9   5   0      175.52      244.98     19.44 o
  10   5   0      873.11      923.76     41.32 o
  11   5   0       29.18       51.92     21.56 o
  12   5   0       11.28       12.35     20.80 o
   0   6   0    11557.25    11800.79    179.25 o
   1   6   0      936.06      939.94     14.84 o
   2   6   0    30122.17    30579.64    314.29 o
   3   6   0      601.07      620.83     15.12 o
   4   6   0    10384.52    10667.93    120.94 o
   5   6   0     1721.67     1663.11     38.71 o
   6   6   0     3484.04     3482.55     53.89 o
   7   6   0     4050.38     3936.63     60.00 o
   8   6   0     4374.64     4286.31     76.99 o
   9   6   0      893.23      796.69     37.64 o
  10   6   0      815.97      799.99     35.88 o
  11   6   0      181.52      174.86     27.04 o
   1   7   0     3855.00     3770.27     43.13 o
   2   7   0     5407.11     5317.58     57.74 o
   3   7   0     6566.40     6739.77     78.33 o
   4   7   0      273.27      304.78     13.28 o
   5   7   0      305.14      308.29     14.90 o
   6   7   0     1904.53     1779.51     39.75 o
   7   7   0       39.84       44.89     12.96 o
   8   7   0      990.85     1060.31     36.78 o
   9   7   0      111.33       94.69     16.92 o
  10   7   0      190.65      198.86     33.68 o
  11   7   0      125.24      145.32     29.50 o
   0   8   0    14154.19    14580.95    227.63 o
   1   8   0      250.33      265.68     12.28 o
   2   8   0     6077.53     6174.95     76.31 o
   3   8   0      218.08      223.56     12.14 o
   4   8   0     4463.84     4495.94     68.43 o
   5   8   0      663.25      660.22     19.65 o
   6   8   0     6274.10     6016.72     97.25 o
   7   8   0       14.46       21.39     12.91 o
   8   8   0     1730.41     1823.05     49.68 o
   9   8   0     1297.68     1234.48     41.79 o
  10   8   0     1272.91     1355.98     45.38 o
   1   9   0     8657.46     8773.54    111.65 o
   2   9   0      431.57      425.36     13.33 o
   3   9   0     1157.27     1174.81     24.13 o
   4   9   0     3234.81     3123.67     51.27 o
   5   9   0     1036.84     1030.26     28.99 o
   6   9   0     1832.48     1862.96     39.19 o
   7   9   0        1.76       -0.97     15.45 o
   8   9   0       54.41       65.15     16.64 o
   9   9   0      394.41      419.72     29.00 o
  10   9   0      488.20      458.33     31.10 o
   0  10   0     5613.34     5597.42    123.72 o
   1  10   0      965.48     1031.82     28.80 o
   2  10   0     6131.24     6152.42    105.89 o
   3  10   0      799.92      804.64     29.26 o
   4  10   0     4332.33     4172.28     64.03 o
   5  10   0       29.11       33.62     12.07 o
   6  10   0      415.19      431.08     18.76 o
   7  10   0      704.93      661.18     25.22 o
   8  10   0     1739.78     1749.92     51.83 o
   9  10   0       35.21       31.59     16.14 o
   1  11   0      730.29      724.79     25.36 o
   2  11   0        5.16       13.63     13.06 o
   3  11   0     2342.60     2317.54     54.54 o
   4  11   0      123.44      128.92     17.59 o
   5  11   0      498.13      541.19     27.60 o
   6  11   0      709.32      755.54     45.04 o
   7  11   0      315.96      289.71     31.84 o
   8  11   0      921.09      844.03     41.08 o
   0  12   0     1903.84     1809.28    113.05 o
   1  12   0      501.09      504.06     25.50 o
   2  12   0      239.64      264.69     24.01 o
   3  12   0      112.64      108.70     17.50 o
   4  12   0     2136.37     2028.06     52.84 o
   5  12   0       84.24       49.84     25.61 o
   6  12   0     4697.23     4523.13    120.89 o
   7  12   0       14.43       17.19     18.17 o
   1  13   0     2071.26     2011.36     59.26 o
   2  13   0      238.17      252.42     25.25 o
   3  13   0      409.76      342.47     27.22 o
   4  13   0     2287.22     2223.58     64.47 o
   5  13   0      569.45      544.03     33.42 o
   6  13   0      180.41      157.99     27.43 o
   0  14   0     1382.85     1275.32     65.89 o
   1  14   0      172.79      196.63     30.21 o
   2  14   0     2819.91     2826.44    110.30 o
   3  14   0       15.82       17.47     17.31 o
   4  14   0     1517.19     1495.34     51.87 o
   5  14   0        0.93       -2.57     16.98 o
   1  15   0      230.71      200.62     27.07 o
   2  15   0       22.74       16.71     17.38 o
 -13   1   1     2526.65     2669.15     79.25 o
 -12   1   1      207.18      192.74     26.63 o
 -11   1   1     4927.33     4895.16    110.36 o
 -10   1   1       32.96       43.85     19.95 o
  -9   1   1     4473.20     4487.94     95.90 o
  -8   1   1      244.99      247.11     19.11 o
  -7   1   1     8047.01     8133.02    104.14 o
  -6   1   1     2940.80     2863.31     34.84 o
  -5   1   1     2864.68     2954.66     34.33 o
  -4   1   1     2252.20     2058.25     23.55 o
  -3   1   1      136.05      134.05      4.16 o
  -2   1   1      813.63      750.21     11.18 o
  -1   1   1     1328.69     1423.24     20.63 o
   0   1   1      942.43      810.56     13.88 o
   1   1   1     1787.25     1863.10     21.58 o
   2   1   1     5051.20     4690.24     45.46 o
   3   1   1    16032.20    16312.32    167.59 o
   4   1   1     6404.37     6182.04     63.35 o
   5   1   1     5614.65     5780.68     60.91 o
   6   1   1     2355.48     2347.98     38.32 o
   7   1   1    11698.00    11958.11    189.01 o
   8   1   1      115.64      123.54     13.95 o
   9   1   1     8354.88     8412.99    162.09 o
  10   1   1      708.21      739.11     37.02 o
  11   1   1     5027.96     4999.67    114.68 o
  12   1   1      871.58      855.62     77.54 o
 -12   2   1      159.69      175.87     29.67 o
 -11   2   1       52.29       56.18     19.69 o
 -10   2   1      871.05      904.18     38.85 o
  -9   2   1      317.47      350.78     24.24 o
  -8   2   1        0.22      -10.27     10.27 o
  -7   2   1      991.02     1025.96     24.95 o
  -6   2   1      910.91      867.17     14.69 o
  -5   2   1      110.54      109.95      5.03 o
  -4   2   1     2524.83     2486.81     28.44 o
  -3   2   1     6478.44     6804.15     68.80 o
  -2   2   1      540.59      410.17      8.15 o
  -1   2   1     1317.63     1240.42     18.25 o
   0   2   1      743.51      636.87     11.93 o
   1   2   1     1476.39     1345.43     14.21 o
   2   2   1      332.79      321.05      5.54 o
   3   2   1     4204.64     4187.13     41.90 o
   4   2   1      360.93      359.20      8.20 o
   5   2   1      666.69      723.66     13.19 o
   6   2   1      890.60      927.68     26.15 o
   7   2   1        2.48       -0.48     10.24 o
   8   2   1        0.44       -0.90     10.54 o
   9   2   1       86.94      119.22     15.93 o
  10   2   1        9.26       54.69     17.19 o
  11   2   1       30.10       40.90     20.24 o
  12   2   1       37.53        7.89     20.75 o
 -12   3   1      315.72      428.13     33.57 o
 -11   3   1     5884.83     5681.59    123.70 o
 -10   3   1       78.23       14.22     18.40 o
  -9   3   1     8564.17     8428.10    159.86 o
  -8   3   1      988.88      983.23     28.95 o
  -7   3   1     4730.06     4901.19     64.92 o
  -6   3   1     1938.81     1950.19     29.64 o
  -5   3   1     1310.60     1405.57     20.73 o
  -4   3   1     1390.68     1357.14     21.63 o
  -3   3   1      482.52      554.16     10.32 o
  -2   3   1      299.04      307.02      8.36 o
  -1   3   1      236.38      215.59      5.68 o
   0   3   1     8515.54     8732.21     94.08 o
   1   3   1     1187.55     1083.86     12.21 o
   2   3   1     8282.78     8135.21     72.25 o
   3   3   1     7283.92     7168.27     71.58 o
   4   3   1      994.75      914.68     14.90 o
   5   3   1    17162.19    17457.00    175.08 o
   6   3   1        0.62       -4.28      6.30 o
   7   3   1    11450.74    11484.87    166.01 o
   8   3   1       97.92      138.13     14.98 o
   9   3   1     5113.93     5020.42     87.64 o
  10   3   1      322.08      388.83     27.30 o
  11   3   1     2494.38     2634.82     68.50 o
  12   3   1      620.32      661.91     43.49 o
 -12   4   1       44.76       39.94     21.00 o
 -11   4   1       54.55       96.61     21.62 o
 -10   4   1       74.07      161.02     23.00 o
  -9   4   1       62.74       94.45     14.71 o
  -8   4   1        1.32       12.70      9.94 o
  -7   4   1      355.48      382.73     14.46 o
  -6   4   1      325.65      330.82     14.77 o
  -5   4   1       15.97       15.56      5.65 o
  -4   4   1       25.86       34.23      5.09 o
  -3   4   1     1299.34     1198.25     15.65 o
  -2   4   1     2391.79     2285.11     30.81 o
  -1   4   1      477.63      486.04      9.06 o
   0   4   1     5060.29     4876.48     49.75 o
   1   4   1     1508.77     1671.34     18.75 o
   2   4   1     2266.99     2095.84     25.23 o
   3   4   1     2256.97     2175.12     26.17 o
   4   4   1      537.82      560.11     11.03 o
   5   4   1     3879.13     3902.35     43.81 o
   6   4   1      244.27      285.24     14.31 o
   7   4   1      969.22     1005.73     26.85 o
   8   4   1      982.95     1047.62     31.83 o
   9   4   1      334.89      317.42     21.03 o
  10   4   1     1121.40     1288.35     41.80 o
  11   4   1       52.94      115.13     24.17 o
  12   4   1      337.12      379.83     49.71 o
 -12   5   1      396.65      442.23     33.81 o
 -11   5   1     1279.89     1300.77     45.99 o
 -10   5   1      150.02      203.10     26.68 o
  -9   5   1     2888.15     2887.69     74.82 o
  -8   5   1       18.02       26.00     11.09 o
  -7   5   1     3597.20     3622.62     55.08 o
  -6   5   1      126.97      131.49     11.40 o
  -5   5   1    10984.00    10961.88    130.77 o
  -4   5   1      139.03      142.00      7.07 o
  -3   5   1    13679.74    13990.62    140.64 o
  -2   5   1      476.38      476.73      9.21 o
  -1   5   1     4883.31     4903.19     48.30 o
   0   5   1      315.72      343.97      8.50 o
   1   5   1     3586.21     3677.34     38.57 o
   2   5   1      712.04      644.98     10.85 o
   3   5   1      720.96      744.62     12.15 o
   4   5   1     2084.26     2049.45     24.78 o
   5   5   1     7537.65     7347.80    109.80 o
   6   5   1      660.64      657.89     21.32 o
   7   5   1     5616.71     5524.94     93.94 o
   8   5   1      169.05      172.10     16.96 o
   9   5   1     7271.33     7119.72    157.06 o
  10   5   1      428.82      456.20     29.50 o
  11   5   1     3647.05     3366.22    105.81 o
 -12   6   1      657.04      747.81     43.56 o
 -11   6   1       17.61       10.90     19.46 o
 -10   6   1      772.88      850.18     34.15 o
  -9   6   1     1428.68     1438.93     40.06 o
  -8   6   1      603.77      666.03     23.98 o
  -7   6   1     4017.22     3934.38     63.56 o
  -6   6   1      121.46      128.69     10.96 o
  -5   6   1     4981.98     5027.35     69.80 o
  -4   6   1     2958.60     3022.05     38.22 o
  -3   6   1       57.56       58.15      5.75 o
  -2   6   1     4965.24     4784.30     57.29 o
  -1   6   1     3854.49     3857.70     44.91 o
   0   6   1     1513.20     1442.45     19.59 o
   1   6   1     7935.89     7965.85     72.76 o
   2   6   1        8.48       12.96      3.53 o
   3   6   1     2202.51     2226.53     26.13 o
   4   6   1      295.20      319.97     11.65 o
   5   6   1      449.31      506.55     20.54 o
   6   6   1      291.34      338.12     18.05 o
   7   6   1       33.01       65.17     20.79 o
   8   6   1      421.79      435.68     25.31 o
   9   6   1        4.03       26.23     14.24 o
  10   6   1      433.25      481.30     30.30 o
  11   6   1        6.57       20.23     20.90 o
 -11   7   1     3272.98     2983.37     84.31 o
 -10   7   1      255.13      272.76     24.19 o
  -9   7   1     5177.89     4882.28     97.14 o
  -8   7   1       37.78       34.65     16.35 o
  -7   7   1     2974.21     2913.51     84.96 o
  -6   7   1      158.43      172.50     15.13 o
  -5   7   1     2121.47     2172.64     46.80 o
  -4   7   1        1.45        6.35      6.99 o
  -3   7   1      530.20      555.05     14.18 o
  -2   7   1      697.85      706.67     13.89 o
  -1   7   1     1561.12     1582.03     20.38 o
   0   7   1      493.14      522.01     10.90 o
   1   7   1    12956.83    12941.22    126.45 o
   2   7   1      205.98      214.92      7.32 o
   3   7   1    12138.06    12010.41    158.60 o
   4   7   1        5.94       -2.59      7.14 o
   5   7   1    10554.16    10365.17    138.99 o
   6   7   1      447.68      471.18     21.90 o
   7   7   1     3818.01     3652.12     74.63 o
   8   7   1      692.69      695.49     31.97 o
   9   7   1     2082.33     1923.06     53.21 o
  10   7   1      334.48      330.84     26.63 o
  11   7   1     1060.01      928.59     55.56 o
 -11   8   1      103.24      161.32     26.00 o
 -10   8   1      132.86      157.88     21.82 o
  -9   8   1       14.87       25.86     14.56 o
  -8   8   1      385.81      393.03     23.36 o
  -7   8   1        9.12        3.47     11.61 o
  -6   8   1       35.39       46.98     13.85 o
  -5   8   1      939.98      980.06     28.13 o
  -4   8   1        3.94       19.30      9.03 o
  -3   8   1      280.76      266.37     12.50 o
  -2   8   1      451.72      483.27     12.98 o
  -1   8   1     1151.82     1155.43     21.42 o
   0   8   1     1075.53     1100.26     19.66 o
   1   8   1      208.19      249.29     32.27 o
   2   8   1     1192.65     1239.13     29.47 o
   3   8   1      607.95      599.59     19.86 o
   4   8   1       61.10       78.63     10.63 o
   5   8   1     1470.62     1451.99     31.60 o
   6   8   1      647.60      665.97     24.64 o
   7   8   1     2136.42     2159.41     62.54 o
   8   8   1     1758.33     1820.89     50.18 o
   9   8   1      147.38      177.15     24.21 o
  10   8   1      839.06      794.61     35.56 o
 -10   9   1      597.79      692.27     32.93 o
  -9   9   1     1502.46     1416.32     54.28 o
  -8   9   1     1230.30     1275.53     37.42 o
  -7   9   1     3764.69     3586.07     68.65 o
  -6   9   1      676.41      698.21     37.64 o
  -5   9   1     4852.40     4980.08     83.43 o
  -4   9   1        2.59       26.60      9.52 o
  -3   9   1     7784.45     7730.66    107.03 o
  -2   9   1      113.88      127.32     10.85 o
  -1   9   1     9555.85     9600.69    118.75 o
   0   9   1        0.10        6.52      6.85 o
   1   9   1     4386.58     4470.52     63.21 o
   2   9   1      157.93      159.76     16.81 o
   3   9   1     3118.43     3172.27     56.88 o
   4   9   1       86.08      106.82      9.66 o
   5   9   1     2217.25     2228.91     41.65 o
   6   9   1        7.00       10.73     10.97 o
   7   9   1     3262.58     3132.12     61.12 o
   8   9   1       91.32       97.13     18.27 o
   9   9   1     2415.61     2265.41     58.54 o
  10   9   1      730.92      644.24     39.13 o
  -9  10   1      385.17      353.28     24.84 o
  -8  10   1      300.67      302.01     20.97 o
  -7  10   1      803.62      854.15     29.61 o
  -6  10   1        8.59       11.36     12.13 o
  -5  10   1      771.49      794.97     23.87 o
  -4  10   1      345.33      370.16     16.10 o
  -3  10   1       23.35       38.44      8.50 o
  -2  10   1      338.00      340.73     12.23 o
  -1  10   1       36.17       54.82     13.78 o
   0  10   1      116.56      135.24     12.86 o
   1  10   1     1062.68     1037.23     28.99 o
   2  10   1      163.32      165.37     14.73 o
   3  10   1     1137.98     1178.98     36.45 o
   4  10   1      842.19      789.59     30.47 o
   5  10   1      458.60      472.94     29.52 o
   6  10   1      317.65      282.88     26.02 o
   7  10   1       10.99       -8.34     14.73 o
   8  10   1      243.52      241.16     27.01 o
   9  10   1       92.40       87.30     23.23 o
  -9  11   1     1353.36     1356.07     53.88 o
  -8  11   1      236.68      289.76     25.25 o
  -7  11   1     2786.92     2936.46     53.70 o
  -6  11   1      100.94      125.07     12.82 o
  -5  11   1     2944.31     2888.34     52.97 o
  -4  11   1      580.98      580.46     19.93 o
  -3  11   1     3165.75     3075.74     64.47 o
  -2  11   1      318.78      339.04     20.77 o
  -1  11   1     4316.47     4295.25     81.13 o
   0  11   1       13.49       29.88     13.67 o
   1  11   1     4503.59     4527.10     76.47 o
   2  11   1      100.87      113.02     15.17 o
   3  11   1     6138.48     6102.87    124.42 o
   4  11   1      583.60      541.90     35.99 o
   5  11   1     2370.22     2214.03     73.83 o
   6  11   1     1084.11     1080.33     44.86 o
   7  11   1     2379.87     2288.28     68.43 o
   8  11   1      464.33      473.39     34.06 o
  -8  12   1      140.46      130.62     24.36 o
  -7  12   1       94.15       82.64     19.80 o
  -6  12   1      240.46      218.11     21.12 o
  -5  12   1        1.06       21.04     14.36 o
  -4  12   1      123.21      132.54     17.64 o
  -3  12   1       33.09       35.25     14.58 o
  -2  12   1        0.36       -2.17     13.15 o
  -1  12   1        2.93        8.10     14.68 o
   0  12   1       45.77       64.10     15.25 o
   1  12   1        9.67       27.20     14.49 o
   2  12   1        5.67        0.72     15.75 o
   3  12   1      456.06      409.19     42.07 o
   4  12   1      149.78      158.08     22.71 o
   5  12   1      174.70      172.30     31.22 o
   6  12   1      695.08      678.32     37.62 o
   7  12   1        9.25      -11.49     18.24 o
  -6  13   1      341.71      383.18     27.75 o
  -5  13   1     2360.69     2384.66     59.04 o
  -4  13   1      272.72      272.86     22.23 o
  -3  13   1     3805.89     3774.74     78.11 o
  -2  13   1       12.20       16.76     14.52 o
  -1  13   1     3825.96     3887.42     79.00 o
   0  13   1       22.21       26.38     17.13 o
   1  13   1     2489.54     2399.09     65.48 o
   2  13   1       81.06       88.67     20.06 o
   3  13   1     3166.22     2991.12     82.27 o
   4  13   1      133.36      124.84     22.31 o
   5  13   1     1988.09     1930.31     61.38 o
   6  13   1      343.78      356.67     35.16 o
  -5  14   1        1.58      -16.30     22.83 o
  -4  14   1      136.43      135.13     22.14 o
  -3  14   1      138.51      137.98     21.16 o
  -2  14   1      330.87      346.08     27.06 o
  -1  14   1      137.06      121.24     21.50 o
   0  14   1      155.11      143.51     21.46 o
   1  14   1       10.30       -8.91     19.33 o
   2  14   1       54.47       56.02     18.71 o
   3  14   1        0.41       -8.51     16.20 o
   4  14   1      148.03      170.18     24.84 o
  -2  15   1        0.69       -3.81     20.55 o
  -1  15   1     2671.79     2514.65     68.12 o
   0  15   1      132.36      143.66     30.65 o
   1  15   1     2518.36     2455.10     68.30 o
 -13   0   2     1509.66     1297.78     75.63 o
 -12   0   2       66.10       53.87     28.11 o
 -11   0   2     3517.49     3415.97    214.25 o
 -10   0   2     3344.03     2961.92    138.39 o
  -9   0   2     9666.51     9318.15    242.48 o
  -8   0   2    16787.35    16064.51    388.23 o
  -7   0   2    13032.09    13014.99    202.71 o
  -6   0   2    20573.70    21100.90    294.06 o
  -5   0   2       74.79       62.94      7.31 o
  -4   0   2   105645.52   112191.77   1601.08 o
  -3   0   2      210.24      210.70      7.70 o
  -2   0   2    64716.10    61870.16   1278.32 o
  -1   0   2        2.62       -9.53      9.53 o
   0   0   2    32982.55    32659.34    645.98 o
   1   0   2    21614.83    20745.97    290.96 o
   2   0   2    50218.13    49833.86    844.79 o
   3   0   2    13298.59    12737.10    169.48 o
   4   0   2    11607.28    11339.11    156.58 o
   5   0   2     7291.11     7246.53    102.75 o
   6   0   2     3871.56     3917.20     95.39 o
   7   0   2     6938.23     7067.66    132.45 o
   8   0   2     1213.93     1182.68     42.77 o
   9   0   2      940.14      958.27     56.44 o
  10   0   2      419.45      374.38     50.16 o
  11   0   2      535.43      512.33     87.84 o
  12   0   2      101.06       34.73     45.30 o
 -13   1   2        0.02       12.39     19.61 o
 -12   1   2        1.88       16.20     18.24 o
 -11   1   2       91.58       73.30     27.32 o
 -10   1   2      869.57      838.75     36.23 o
  -9   1   2        8.23       27.59     13.67 o
  -8   1   2      346.84      377.34     17.40 o
  -7   1   2      563.92      626.92     18.60 o
  -6   1   2      955.46      901.38     15.83 o
  -5   1   2      148.97      163.95      4.92 o
  -4   1   2     1582.26     1671.47     20.02 o
  -3   1   2     5705.94     5376.84     59.93 o
  -2   1   2     9178.00     9175.42    105.04 o
  -1   1   2     1730.37     1622.58     23.41 o
   0   1   2     8805.33     8658.33    116.25 o
   1   1   2     3446.74     3364.17     35.77 o
   2   1   2     1148.01      954.12     13.89 o
   3   1   2      314.25      291.26      7.48 o
   4   1   2       32.27       30.96      4.83 o
   5   1   2     2652.16     2699.50     32.91 o
   6   1   2      706.17      729.84     22.47 o
   7   1   2       71.07      102.04     11.74 o
   8   1   2        4.21       15.60     11.72 o
   9   1   2      214.73      217.86     21.33 o
  10   1   2      489.19      486.56     29.71 o
  11   1   2       92.65       73.04     21.97 o
  12   1   2        4.46       16.62     20.83 o
 -13   2   2      246.38      277.65     33.72 o
 -12   2   2     1612.86     1561.67     55.45 o
 -11   2   2     2859.37     2668.34     93.14 o
 -10   2   2      555.78      535.77     30.56 o
  -9   2   2     3424.77     3310.69     75.96 o
  -8   2   2     3976.89     3830.36     65.51 o
  -7   2   2     6353.86     6310.68     89.77 o
  -6   2   2    22128.27    22393.22    233.97 o
  -5   2   2    20242.57    20565.84    207.21 o
  -4   2   2    38259.16    37593.29    394.49 o
  -3   2   2     1173.64     1161.65     15.73 o
  -2   2   2    76040.98    77828.77   1349.91 o
  -1   2   2     8591.92     8578.86    117.56 o
   0   2   2   128151.30   133190.63   3070.85 o
   1   2   2    11286.33    10810.08    120.20 o
   2   2   2    34266.48    34401.85    355.70 o
   3   2   2    25293.51    25036.31    252.04 o
   4   2   2     7791.90     7775.78     76.18 o
   5   2   2    10293.60    10282.33     99.96 o
   6   2   2     3074.69     3101.14     55.55 o
   7   2   2      554.78      577.04     31.85 o
   8   2   2        2.87       16.95     11.84 o
   9   2   2      774.61      767.24     39.88 o
  10   2   2     1309.58     1296.60     44.80 o
  11   2   2      151.24      151.22     22.94 o
  12   2   2     1100.01     1024.78     58.80 o
 -13   3   2       45.22       61.31     22.32 o
 -12   3   2      654.47      643.20     75.13 o
 -11   3   2      162.97      128.29     22.22 o
 -10   3   2     1568.18     1649.05     52.34 o
  -9   3   2        0.06       -2.48     11.93 o
  -8   3   2      236.61      301.79     19.41 o
  -7   3   2     3608.94     3631.56     54.04 o
  -6   3   2     1230.40     1270.25     18.79 o
  -5   3   2     1338.44     1376.40     20.64 o
  -4   3   2      413.96      394.20      8.17 o
  -3   3   2      380.74      334.02      8.20 o
  -2   3   2     2184.11     1994.60     31.71 o
  -1   3   2     5704.25     5358.92     70.56 o
   0   3   2    10430.29    11251.47    133.72 o
   1   3   2      989.62      866.58     11.77 o
   2   3   2       12.10        6.89      2.40 o
   3   3   2        1.14       10.19      3.41 o
   4   3   2     4047.68     3961.61     49.37 o
   5   3   2     2744.18     2686.72     34.30 o
   6   3   2       27.92       31.68     10.30 o
   7   3   2        1.37       13.08      9.45 o
   8   3   2      226.71      216.74     17.48 o
   9   3   2      340.68      363.93     22.35 o
  10   3   2      624.66      625.86     40.26 o
  11   3   2       77.72      103.25     24.41 o
 -12   4   2       59.46       80.54     21.76 o
 -11   4   2     1647.03     1652.76     54.82 o
 -10   4   2     3336.47     3269.96    101.47 o
  -9   4   2     3510.47     3438.33     64.92 o
  -8   4   2     7549.81     7441.88    104.73 o
  -7   4   2     4075.28     4051.55     56.02 o
  -6   4   2    14773.12    14841.29    172.70 o
  -5   4   2      229.12      219.06      7.83 o
  -4   4   2    40771.81    40633.39    401.55 o
  -3   4   2      828.43      820.94     13.33 o
  -2   4   2    61591.77    64402.94    746.95 o
  -1   4   2      474.29      444.17      8.84 o
   0   4   2    27178.50    27477.16    338.86 o
   1   4   2     7875.98     7611.71     82.64 o
   2   4   2    20527.25    20193.95    186.64 o
   3   4   2     1140.65     1061.60     15.95 o
   4   4   2     5858.11     5963.94     65.50 o
   5   4   2     2714.29     2650.75     44.68 o
   6   4   2     1128.20     1180.09     34.91 o
   7   4   2     6441.68     6183.42     91.65 o
   8   4   2     4335.33     4492.36     92.94 o
   9   4   2      894.23      894.59     36.32 o
  10   4   2      288.04      283.86     25.85 o
  11   4   2      404.12      380.89     34.90 o
 -12   5   2       79.62       72.38     26.50 o
 -11   5   2       88.37      142.24     23.49 o
 -10   5   2       90.54      128.86     19.22 o
  -9   5   2      149.78      145.48     14.74 o
  -8   5   2     3276.00     3253.38     55.48 o
  -7   5   2       19.77       20.94      7.90 o
  -6   5   2      720.17      766.96     17.52 o
  -5   5   2     3238.93     3267.93     40.82 o
  -4   5   2        3.94       16.88      5.60 o
  -3   5   2    20068.69    19830.32    206.48 o
  -2   5   2     2490.68     2459.92     32.31 o
  -1   5   2     6114.19     5962.71     68.44 o
   0   5   2     1599.85     1461.06     19.82 o
   1   5   2     2867.72     2777.64     29.62 o
   2   5   2     4980.36     4992.64     51.36 o
   3   5   2     1527.58     1522.23     18.35 o
   4   5   2     1676.01     1727.75     24.77 o
   5   5   2     1096.34     1151.04     31.99 o
   6   5   2     1961.69     1919.50     59.79 o
   7   5   2      322.30      339.77     21.38 o
   8   5   2      159.32      156.46     17.68 o
   9   5   2        1.16       13.35     16.16 o
  10   5   2       35.36       51.94     18.79 o
  11   5   2       84.74       97.47     25.85 o
 -12   6   2     1727.94     1785.57    102.03 o
 -11   6   2     1404.59     1324.56     66.20 o
 -10   6   2     1985.42     1939.47     54.04 o
  -9   6   2     2184.77     2118.74     44.54 o
  -8   6   2     2038.05     1996.80     41.31 o
  -7   6   2     1036.34     1016.74     28.60 o
  -6   6   2    13759.47    13544.56    167.72 o
  -5   6   2     3370.68     3368.33     44.73 o
  -4   6   2     9676.61     9843.56     95.17 o
  -3   6   2      117.22      128.24      6.61 o
  -2   6   2    28084.70    28767.58    298.71 o
  -1   6   2     1467.45     1441.73     19.67 o
   0   6   2    24174.54    24626.01    280.66 o
   1   6   2      929.06      902.73     14.15 o
   2   6   2     5027.16     5157.26     49.52 o
   3   6   2     6011.11     6012.42     60.02 o
   4   6   2     8311.48     8171.91     98.46 o
   5   6   2     2171.07     2059.17     41.30 o
   6   6   2     3554.97     3583.92     74.77 o
   7   6   2       16.20        0.55     12.94 o
   8   6   2      852.55      916.44     34.98 o
   9   6   2      915.21      889.96     37.17 o
  10   6   2      829.13      898.63     43.34 o
  11   6   2      536.61      418.75     41.55 o
 -11   7   2       21.70       31.53     20.42 o
 -10   7   2     1436.99     1517.12     47.41 o
  -9   7   2       52.32       59.56     13.57 o
  -8   7   2      392.05      454.28     20.45 o
  -7   7   2     1951.64     1944.19     48.38 o
  -6   7   2     1789.19     1801.01     33.64 o
  -5   7   2     4814.50     4856.42     68.12 o
  -4   7   2     1631.42     1622.15     29.96 o
  -3   7   2     1630.31     1615.35     24.61 o
  -2   7   2     2223.73     2265.83     28.71 o
  -1   7   2     9777.58     9714.57    100.95 o
   0   7   2       12.31       22.41      4.87 o
   1   7   2     4643.74     4707.25     50.24 o
   2   7   2     1794.68     1809.00     27.18 o
   3   7   2      177.74      187.10     10.15 o
   4   7   2     4115.30     4085.46     56.98 o
   5   7   2      133.38      126.96     12.10 o
   6   7   2      984.94     1060.14     35.73 o
   7   7   2      224.43      246.54     20.75 o
   8   7   2      103.20      115.41     17.98 o
   9   7   2      242.10      286.88     34.04 o
  10   7   2       64.59       41.34     18.24 o
 -11   8   2       55.88       27.91     19.28 o
 -10   8   2     1907.59     1815.06     52.38 o
  -9   8   2      749.71      730.53     29.39 o
  -8   8   2     3351.09     3350.19     65.74 o
  -7   8   2     2167.25     2050.47     46.35 o
  -6   8   2     2941.09     2810.98     54.61 o
  -5   8   2       65.43       71.49     11.05 o
  -4   8   2     8596.08     8748.27    128.66 o
  -3   8   2      408.36      393.96     13.10 o
  -2   8   2     7845.90     8045.94     92.79 o
  -1   8   2       15.94       22.85      5.82 o
   0   8   2     5768.29     5907.71     64.45 o
   1   8   2     2093.80     2149.95     31.46 o
   2   8   2    12672.17    12696.81    146.19 o
   3   8   2      339.80      381.74     17.25 o
   4   8   2     4540.21     4606.32     84.24 o
   5   8   2      546.03      514.41     19.59 o
   6   8   2     1016.12     1114.66     35.37 o
   7   8   2      944.56      844.91     36.01 o
   8   8   2     2815.84     2883.73     76.07 o
   9   8   2        6.89       25.42     16.60 o
  10   8   2     1007.98     1091.58     48.72 o
 -10   9   2      559.80      603.85     31.60 o
  -9   9   2     1241.64     1256.43     37.60 o
  -8   9   2     1998.31     2063.37     47.86 o
  -7   9   2      528.01      516.69     25.57 o
  -6   9   2      573.60      603.30     42.32 o
  -5   9   2     2344.09     2333.05     78.35 o
  -4   9   2        2.52       10.09      9.82 o
  -3   9   2     4635.47     4504.41     73.22 o
  -2   9   2       36.31       32.15      8.96 o
  -1   9   2      959.52      954.03     24.95 o
   0   9   2     1263.90     1243.95     23.53 o
   1   9   2     1558.45     1534.47     28.36 o
   2   9   2     3224.28     3351.19     54.84 o
   3   9   2     1854.39     1934.83     41.32 o
   4   9   2       21.98       24.87     14.82 o
   5   9   2        4.78       10.68     15.65 o
   6   9   2     1200.75     1142.70     39.60 o
   7   9   2       79.71       70.51     11.51 o
   8   9   2      238.36      252.73     20.37 o
   9   9   2        0.05       -0.60     13.18 o
 -10  10   2      693.49      681.70     45.61 o
  -9  10   2      211.58      204.02     19.07 o
  -8  10   2     3253.09     3168.36     63.61 o
  -7  10   2        0.52       -6.29     11.45 o
  -6  10   2     6038.45     5854.40     96.14 o
  -5  10   2      181.12      209.45     27.13 o
  -4  10   2     3072.52     3084.69     56.44 o
  -3  10   2      236.78      244.08     15.05 o
  -2  10   2     1915.23     1917.55     36.59 o
  -1  10   2      107.36      114.22     10.55 o
   0  10   2     5062.50     5008.50    101.72 o
   1  10   2      825.67      856.35     28.99 o
   2  10   2     1833.17     1911.23     46.44 o
   3  10   2       13.54        9.05     13.01 o
   4  10   2     2670.52     2654.37     68.41 o
   5  10   2      258.48      262.74     45.09 o
   6  10   2     4146.90     4069.36     95.95 o
   7  10   2       72.30       64.83     20.83 o
   8  10   2      810.16      762.53     41.19 o
  -9  11   2        5.95       -7.00     24.47 o
  -8  11   2       36.87       33.02     14.14 o
  -7  11   2      254.92      286.37     20.25 o
  -6  11   2      844.37      847.80     27.92 o
  -5  11   2     1194.74     1205.86     29.58 o
  -4  11   2     1316.14     1334.60     30.18 o
  -3  11   2     2250.12     2168.78     45.78 o
  -2  11   2       31.99       44.05     13.36 o
  -1  11   2     5687.42     5506.68     97.52 o
   0  11   2      175.35      166.96     16.85 o
   1  11   2     1379.65     1393.35     44.40 o
   2  11   2     1099.02     1054.49     35.19 o
   3  11   2        1.06       15.74     15.65 o
   4  11   2     2044.94     1873.31     59.26 o
   5  11   2      272.30      287.88     36.41 o
   6  11   2       12.75      -16.06     27.20 o
   7  11   2       18.17       21.29     19.07 o
   8  11   2       18.50       31.88     20.17 o
  -8  12   2      956.96      857.80     44.18 o
  -7  12   2      300.95      306.33     21.02 o
  -6  12   2       77.53       83.45     12.32 o
  -5  12   2        2.57       15.74     13.37 o
  -4  12   2     3606.99     3644.97     74.31 o
  -3  12   2      371.33      370.70     22.17 o
  -2  12   2     3473.62     3402.91     69.75 o
  -1  12   2      255.98      260.02     19.92 o
   0  12   2     1985.04     1944.70     48.97 o
   1  12   2      579.88      551.97     28.48 o
   2  12   2     3634.07     3482.11     83.23 o
   3  12   2       33.98       29.80     17.56 o
   4  12   2     1375.58     1330.18     48.90 o
   5  12   2        0.42       20.98     18.47 o
   6  12   2     1299.60     1269.79     50.54 o
   7  12   2      163.65      121.89     37.70 o
  -7  13   2      697.22      763.91     53.33 o
  -6  13   2       28.02        9.90     19.56 o
  -5  13   2      678.65      704.90     52.01 o
  -4  13   2      209.61      250.56     20.05 o
  -3  13   2     1435.40     1385.97     44.37 o
  -2  13   2       28.52       34.40     14.46 o
  -1  13   2      114.76      101.15     17.13 o
   0  13   2      481.52      514.13     26.35 o
   1  13   2      587.74      538.57     31.78 o
   2  13   2        7.16       12.62     17.03 o
   3  13   2      804.83      801.29     38.67 o
   4  13   2        2.48       22.85     18.62 o
   5  13   2       58.36       41.88     19.79 o
  -5  14   2       46.64       58.07     21.34 o
  -4  14   2      598.91      585.07     43.03 o
  -3  14   2       46.77       13.08     18.26 o
  -2  14   2      765.08      756.01     31.05 o
  -1  14   2       10.36       32.77     15.36 o
   0  14   2     1374.17     1320.71     52.21 o
   1  14   2      413.70      335.68     27.47 o
   2  14   2      535.46      478.03     31.46 o
   3  14   2       17.30       40.98     18.49 o
   4  14   2     1697.39     1594.39     58.57 o
  -2  15   2        3.89      -20.97     20.97 o
  -1  15   2     1462.82     1531.31     49.29 o
   0  15   2        7.79        9.23     16.99 o
   1  15   2      649.38      659.05     68.00 o
 -13   1   3     2727.76     2846.00     79.68 o
 -12   1   3        0.12      -12.14     16.41 o
 -11   1   3     3712.47     3768.82     89.14 o
 -10   1   3     1141.24     1129.27     48.21 o
  -9   1   3     2989.04     3085.42     69.75 o
  -8   1   3      449.58      417.23     16.40 o
  -7   1   3     1065.76     1168.68     22.14 o
  -6   1   3      150.70      185.35      7.28 o
  -5   1   3     1329.85     1434.21     20.05 o
  -4   1   3      811.09      779.63     12.31 o
  -3   1   3      568.72      540.91     10.60 o
  -2   1   3     5253.84     5015.93     71.44 o
  -1   1   3     5052.69     5104.15     71.44 o
   0   1   3    15698.14    14944.02    197.42 o
   1   1   3     5259.93     4879.78     58.79 o
   2   1   3    10461.62    10053.59    102.70 o
   3   1   3    23319.09    23404.37    234.55 o
   4   1   3      750.43      753.91     14.24 o
   5   1   3    19656.21    20436.05    252.38 o
   6   1   3      258.25      302.25     13.21 o
   7   1   3    10846.65    10914.40    138.10 o
   8   1   3      414.04      481.23     24.12 o
   9   1   3     6508.27     6715.64    111.13 o
  10   1   3      830.44      858.78     76.71 o
  11   1   3     2013.23     2055.36     60.18 o
 -13   2   3       54.00       48.87     20.65 o
 -12   2   3        0.94        9.46     17.52 o
 -11   2   3       96.90      118.01     20.66 o
 -10   2   3       11.20       30.96     15.82 o
  -9   2   3        1.03       17.64     10.67 o
  -8   2   3        4.20        0.85      7.85 o
  -7   2   3     1071.25     1125.71     21.01 o
  -6   2   3       96.88       98.38      6.54 o
  -5   2   3      109.46      119.40      5.88 o
  -4   2   3       57.82       26.12      3.64 o
  -3   2   3     3159.51     3496.32     47.84 o
  -2   2   3     3078.08     3046.03     45.87 o
  -1   2   3     1317.84     1336.50     22.43 o
   0   2   3     1502.21     1409.31     20.46 o
   1   2   3      259.60      188.57      7.81 o
   2   2   3      271.89      249.80      7.23 o
   3   2   3      113.59      129.67      5.83 o
   4   2   3      123.96      156.49      7.44 o
   5   2   3     1934.43     1989.63     34.27 o
   6   2   3      642.79      683.14     21.73 o
   7   2   3        0.75       14.99     10.24 o
   8   2   3      801.67      933.52     30.53 o
   9   2   3       11.00        2.31     12.72 o
  10   2   3      159.50      241.50     24.85 o
  11   2   3      106.14      146.23     27.13 o
 -13   3   3     2260.59     2319.16     70.57 o
 -12   3   3       51.06       76.41     20.83 o
 -11   3   3     2410.14     2462.70     67.49 o
 -10   3   3       57.62       60.16     17.15 o
  -9   3   3     1655.28     1747.44     40.46 o
  -8   3   3       80.57      112.99     10.55 o
  -7   3   3     1285.15     1369.30     26.51 o
  -6   3   3      322.56      287.01      8.20 o
  -5   3   3     1120.48     1100.02     17.47 o
  -4   3   3       59.66       66.64      4.65 o
  -3   3   3     3042.01     3166.69     47.69 o
  -2   3   3     3561.67     3506.81     49.03 o
  -1   3   3     5339.96     5639.96     74.69 o
   0   3   3     3721.62     3447.62     42.98 o
   1   3   3    14682.75    15342.56    162.57 o
   2   3   3     3700.41     3501.52     45.67 o
   3   3   3    17893.77    18045.87    190.60 o
   4   3   3     3348.51     3253.60     41.21 o
   5   3   3    14793.83    14843.14    208.81 o
   6   3   3      293.50      316.69     17.15 o
   7   3   3     9659.37     9701.21    148.79 o
   8   3   3      966.46     1014.19     32.54 o
   9   3   3     5716.86     5866.67    126.29 o
  10   3   3     2121.94     2254.77     72.61 o
  11   3   3     2489.83     2545.78     79.70 o
 -13   4   3        4.24       -1.82     18.60 o
 -12   4   3      235.53      307.37     28.94 o
 -11   4   3      579.80      647.58     43.90 o
 -10   4   3      251.81      255.01     26.50 o
  -9   4   3     1016.43     1052.47     53.05 o
  -8   4   3       13.92       25.32      8.53 o
  -7   4   3     1647.60     1696.80     29.71 o
  -6   4   3     3361.21     3351.19     44.09 o
  -5   4   3       84.72       94.64      5.61 o
  -4   4   3     5169.86     5118.70     60.04 o
  -3   4   3        5.65        4.65      4.63 o
  -2   4   3     2109.61     1914.98     32.02 o
  -1   4   3     1584.58     1486.45     23.26 o
   0   4   3      197.95      243.06     17.13 o
   1   4   3     6270.37     6417.12     63.76 o
   2   4   3      568.84      576.26      9.79 o
   3   4   3      607.31      650.69     11.85 o
   4   4   3      629.30      685.58     14.01 o
   5   4   3      706.35      728.91     22.80 o
   6   4   3      462.89      544.35     23.16 o
   7   4   3        1.40       12.81     12.88 o
   8   4   3      276.04      345.22     21.74 o
   9   4   3       60.91       81.20     19.10 o
  10   4   3       39.23       70.55     19.55 o
  11   4   3        3.54       19.63     22.20 o
 -12   5   3       56.79       68.02     23.16 o
 -11   5   3     3456.89     3404.63     83.93 o
 -10   5   3        1.05       -6.24     13.23 o
  -9   5   3     3437.30     3433.92     64.68 o
  -8   5   3      931.82      904.60     22.80 o
  -7   5   3     2030.79     2141.12     34.84 o
  -6   5   3       78.98       84.66      7.29 o
  -5   5   3       78.33      112.31      6.05 o
  -4   5   3      705.29      739.23     12.92 o
  -3   5   3     3961.17     3931.62     50.28 o
  -2   5   3     4696.04     4771.71     65.21 o
  -1   5   3     5756.05     5758.78     68.20 o
   0   5   3     4471.40     4680.63     53.05 o
   1   5   3    18649.59    18512.48    185.49 o
   2   5   3      934.72      935.87     13.86 o
   3   5   3     8917.43     9150.82     88.01 o
   4   5   3       90.20      115.89      9.29 o
   5   5   3     8165.21     8088.01    132.72 o
   6   5   3      562.93      602.66     24.90 o
   7   5   3     6535.10     6137.35    110.78 o
   8   5   3      784.27      753.93     32.47 o
   9   5   3     2450.76     2326.64     59.99 o
  10   5   3      584.82      576.33     32.38 o
  11   5   3     1991.52     1672.55     73.38 o
 -12   6   3       47.13       69.40     20.18 o
 -11   6   3      225.67      251.22     25.45 o
 -10   6   3       32.48       36.76     14.26 o
  -9   6   3      234.61      242.42     18.46 o
  -8   6   3      153.32      182.78     14.35 o
  -7   6   3       98.85      119.48     10.25 o
  -6   6   3       36.22       43.30      6.90 o
  -5   6   3      215.80      208.19      8.87 o
  -4   6   3      196.03      196.60      8.58 o
  -3   6   3       32.08       34.45      4.76 o
  -2   6   3     1192.48     1166.33     17.15 o
  -1   6   3      887.08      880.53     15.76 o
   0   6   3     1332.18     1318.44     18.42 o
   1   6   3     4561.79     4400.07     45.54 o
   2   6   3       32.24       32.93      5.20 o
   3   6   3     4842.23     4764.31     54.84 o
   4   6   3      511.15      499.59     16.10 o
   5   6   3      781.10      833.41     24.52 o
   6   6   3     1878.68     1850.09     40.97 o
   7   6   3       82.00       93.20     16.39 o
   8   6   3     1458.32     1555.96     47.43 o
   9   6   3      140.05      173.27     21.69 o
  10   6   3      678.41      700.10     39.86 o
 -12   7   3      103.58      153.96     27.03 o
 -11   7   3      957.89      975.01     46.50 o
 -10   7   3      387.76      394.32     23.31 o
  -9   7   3     2320.79     2386.07     47.58 o
  -8   7   3      588.82      593.66     21.91 o
  -7   7   3     4395.10     4405.46     69.00 o
  -6   7   3     1103.53     1121.49     23.74 o
  -5   7   3     3678.76     3680.16     45.82 o
  -4   7   3       22.09       24.15      5.62 o
  -3   7   3     6758.55     6803.77     86.76 o
  -2   7   3       63.50       68.23      5.69 o
  -1   7   3     4130.05     4201.12     47.29 o
   0   7   3       57.22       57.57      7.20 o
   1   7   3     6859.32     6906.76     81.07 o
   2   7   3      118.09      126.63      7.77 o
   3   7   3     6638.04     6668.24     93.45 o
   4   7   3       39.93       43.39      7.34 o
   5   7   3     7464.56     6951.93    106.79 o
   6   7   3       40.42       52.43     11.95 o
   7   7   3     6422.87     6083.85    105.01 o
   8   7   3      615.35      643.11     30.34 o
   9   7   3     2721.67     2710.53     66.37 o
  10   7   3      875.99      916.16     70.51 o
 -11   8   3      123.42      166.88     23.81 o
 -10   8   3      224.58      222.90     22.11 o
  -9   8   3     1257.34     1282.61     41.90 o
  -8   8   3      127.72      144.87     14.93 o
  -7   8   3      521.21      510.24     20.38 o
  -6   8   3      972.82      986.37     28.07 o
  -5   8   3      254.22      277.39     12.37 o
  -4   8   3     2209.36     2237.18     33.60 o
  -3   8   3      630.21      655.43     16.22 o
  -2   8   3      816.22      822.60     17.79 o
  -1   8   3     2759.60     2732.60     36.91 o
   0   8   3       40.49       37.57      6.43 o
   1   8   3     1026.68     1120.74     23.64 o
   2   8   3     1652.58     1657.42     32.47 o
   3   8   3     1380.81     1408.96     36.57 o
   4   8   3     2322.47     2344.14     54.24 o
   5   8   3       21.88       42.45     16.43 o
   6   8   3      586.77      611.61     20.89 o
   7   8   3       49.66       58.20     11.82 o
   8   8   3      120.79      138.72     17.43 o
   9   8   3       68.90       80.69     16.88 o
 -10   9   3       96.70      133.98     20.02 o
  -9   9   3     1775.44     1798.73     59.87 o
  -8   9   3       42.70       45.83     13.56 o
  -7   9   3     2041.61     2066.20     45.95 o
  -6   9   3       34.65       53.98     13.89 o
  -5   9   3     5048.06     4873.01     96.13 o
  -4   9   3      854.29      806.13     28.17 o
  -3   9   3     3933.51     3929.91     61.35 o
  -2   9   3      854.75      907.54     24.42 o
  -1   9   3     4995.13     5022.67     69.86 o
   0   9   3      167.08      214.85     11.70 o
   1   9   3     6396.99     6446.31    100.56 o
   2   9   3      135.75      159.82     12.13 o
   3   9   3     7764.98     7792.79    129.76 o
   4   9   3     1057.48     1053.41     40.43 o
   5   9   3     3873.48     3577.30     84.70 o
   6   9   3     1281.63     1287.20     47.49 o
   7   9   3     1471.69     1352.88     50.80 o
   8   9   3      579.55      543.59     42.85 o
   9   9   3      921.19      875.81     45.18 o
 -10  10   3       98.39      116.89     26.27 o
  -9  10   3      152.61      188.74     22.34 o
  -8  10   3       98.38       86.32     16.79 o
  -7  10   3       29.70       40.89     13.30 o
  -6  10   3       45.17       37.74     13.78 o
  -5  10   3        2.76       -6.08     17.72 o
  -4  10   3       99.02       86.59     14.02 o
  -3  10   3      162.92      216.08     23.93 o
  -2  10   3       93.57      118.78     13.10 o
  -1  10   3      374.64      415.57     19.98 o
   0  10   3       22.57       22.54      9.24 o
   1  10   3      573.65      564.53     18.81 o
   2  10   3        1.96       27.74     13.20 o
   3  10   3     1015.39     1060.90     35.04 o
   4  10   3      327.92      319.56     25.81 o
   5  10   3       74.00       69.36     19.51 o
   6  10   3     1820.96     1739.30     57.65 o
   7  10   3       39.19       40.20     19.51 o
   8  10   3     1523.28     1418.28     54.86 o
  -9  11   3     1545.94     1588.23     82.51 o
  -8  11   3     1046.52     1132.23     42.77 o
  -7  11   3     2304.96     2236.15     56.75 o
  -6  11   3      320.66      303.74     27.52 o
  -5  11   3     4397.11     4299.63     90.43 o
  -4  11   3        0.37       -0.55     10.53 o
  -3  11   3     4303.94     4218.12     78.01 o
  -2  11   3      172.75      198.69     15.26 o
  -1  11   3     6759.66     6648.69    101.81 o
   0  11   3      140.13      144.98     16.15 o
   1  11   3     3025.93     3029.17     63.57 o
   2  11   3      112.82      120.84     16.83 o
   3  11   3     3486.62     3470.58     83.23 o
   4  11   3       50.60       73.27     19.33 o
   5  11   3     2278.21     2140.42     64.18 o
   6  11   3      201.94      228.30     27.12 o
   7  11   3     1331.98     1269.45     67.62 o
  -8  12   3       70.61       45.52     17.02 o
  -7  12   3      120.20       99.41     18.15 o
  -6  12   3       61.81       44.01     19.13 o
  -5  12   3        0.12      -10.16     10.16 o
  -4  12   3       81.92       97.35     15.89 o
  -3  12   3      106.90      126.70     11.96 o
  -2  12   3       56.09       62.12     18.59 o
  -1  12   3      433.29      430.53     23.01 o
   0  12   3      523.69      551.80     25.88 o
   1  12   3      328.89      320.22     22.04 o
   2  12   3      687.84      676.44     29.97 o
   3  12   3       30.26       10.09     17.15 o
   4  12   3      805.71      788.96     39.14 o
   5  12   3       92.52       64.51     21.18 o
   6  12   3      391.03      356.27     40.15 o
  -7  13   3     1788.65     1975.34     64.04 o
  -6  13   3      154.83      165.37     30.00 o
  -5  13   3     2416.75     2631.59     72.44 o
  -4  13   3      190.35      187.52     23.99 o
  -3  13   3     2680.98     2603.24     69.90 o
  -2  13   3       20.36        7.76     12.62 o
  -1  13   3     4664.95     4652.99     96.93 o
   0  13   3      100.33      120.51     17.16 o
   1  13   3     3449.56     3463.80     72.97 o
   2  13   3      215.95      237.81     24.77 o
   3  13   3     1598.35     1557.01     69.39 o
   4  13   3      518.10      513.20     33.80 o
   5  13   3     1211.89     1238.67     49.93 o
  -5  14   3        1.80        9.93     19.20 o
  -4  14   3      268.90      242.92     28.75 o
  -3  14   3       32.54       24.66     19.00 o
  -2  14   3       41.34       83.16     21.56 o
  -1  14   3       20.13       32.34     13.92 o
   0  14   3      237.68      263.30     21.21 o
   1  14   3      166.56      136.16     21.17 o
   2  14   3      475.94      429.77     30.07 o
   3  14   3        6.34        9.01     18.00 o
  -1  15   3     1554.53     1424.03     61.56 o
   0  15   3       81.28       30.38     23.29 o
 -13   0   4     1325.86     1174.94     69.91 o
 -12   0   4     2964.44     2761.10    104.93 o
 -11   0   4     4262.37     3900.20    126.80 o
 -10   0   4     1387.17     1261.23     59.64 o
  -9   0   4     2813.71     2768.91     72.19 o
  -8   0   4    15679.38    15749.24    222.96 o
  -7   0   4     2588.74     2685.01     51.70 o
  -6   0   4    56623.30    57192.64    784.75 o
  -5   0   4    10925.80    11035.03    173.35 o
  -4   0   4    60350.47    61311.80    964.25 o
  -3   0   4     4938.96     4713.67    107.13 o
  -2   0   4    74101.54    76188.67   5490.85 o
  -1   0   4    24666.83    23762.89    892.14 o
   0   0   4    10250.27     8633.37    173.07 o
   1   0   4    17155.79    16481.71    255.30 o
   2   0   4     2351.66     2408.63     54.18 o
   3   0   4    14286.70    14067.07    203.48 o
   4   0   4      533.72      580.46     19.08 o
   5   0   4     1890.64     1904.23     80.38 o
   6   0   4     1737.95     1646.83     63.76 o
   7   0   4       13.90       38.98     14.98 o
   8   0   4      547.69      534.53     29.77 o
   9   0   4      480.06      492.51     37.52 o
  10   0   4     2981.48     3098.79     98.30 o
  11   0   4        1.25       -4.16     30.09 o
 -13   1   4       12.41      -12.64     16.84 o
 -12   1   4      232.98      216.96     31.64 o
 -11   1   4      168.86      150.03     21.17 o
 -10   1   4      414.67      416.70     25.31 o
  -9   1   4      167.43      157.14     13.67 o
  -8   1   4      711.50      711.18     18.11 o
  -7   1   4     3334.31     3423.82     42.89 o
  -6   1   4      129.83      136.68      7.14 o
  -5   1   4       13.09       -2.76      4.55 o
  -4   1   4      183.68      180.21      6.81 o
  -3   1   4      682.83      661.33     17.11 o
  -2   1   4      511.76      676.41     15.72 o
  -1   1   4     1869.99     1862.81     38.91 o
   0   1   4     3949.87     3894.45     55.06 o
   1   1   4      713.05      789.62     14.79 o
   2   1   4      670.75      750.89     11.66 o
   3   1   4       27.82       12.29      5.76 o
   4   1   4     3524.76     3505.58     40.42 o
   5   1   4     1731.01     1680.41     31.81 o
   6   1   4      108.79      119.15     10.42 o
   7   1   4       69.43       77.80     11.54 o
   8   1   4       76.79       62.99     12.47 o
   9   1   4      163.72      180.18     18.32 o
  10   1   4      173.95      205.38     27.73 o
  11   1   4        0.11        0.59     21.44 o
 -13   2   4     3630.85     3373.91    103.48 o
 -12   2   4     1151.37     1076.80     44.78 o
 -11   2   4     2898.79     2701.44     69.81 o
 -10   2   4     9843.23     9330.74    141.40 o
  -9   2   4     6849.37     6727.75    135.32 o
  -8   2   4    16492.96    16505.75    200.77 o
  -7   2   4     1964.30     1966.23     28.31 o
  -6   2   4    20854.02    20973.68    193.64 o
  -5   2   4     1574.99     1659.67     25.17 o
  -4   2   4    54157.86    54659.12    782.13 o
  -3   2   4     2483.93     2470.78     36.53 o
  -2   2   4    47529.54    49998.30    584.35 o
  -1   2   4     6896.02     6587.17     76.74 o
   0   2   4    20386.84    20519.09    271.96 o
   1   2   4    12312.38    11830.64    126.16 o
   2   2   4    24445.51    24646.25    269.89 o
   3   2   4     2036.97     2018.88     33.83 o
   4   2   4     2422.55     2536.26     37.17 o
   5   2   4     3539.20     3377.18     51.70 o
   6   2   4     1307.94     1313.23     36.60 o
   7   2   4     2721.03     2731.57     44.19 o
   8   2   4     1243.36     1280.30     38.54 o
   9   2   4      140.98      138.15     20.37 o
  10   2   4       47.76       73.13     30.25 o
  11   2   4      287.86      308.93     34.20 o
 -13   3   4      291.19      281.37     30.99 o
 -12   3   4        9.20      -15.87     15.87 o
 -11   3   4        5.33        1.78     15.19 o
 -10   3   4      342.04      351.41     20.41 o
  -9   3   4      342.96      362.64     18.80 o
  -8   3   4     1643.34     1700.11     35.01 o
  -7   3   4      256.26      244.83     16.30 o
  -6   3   4      100.67      102.95      6.32 o
  -5   3   4     4737.68     4620.80     55.30 o
  -4   3   4     1786.08     1804.97     28.79 o
  -3   3   4     7700.71     7540.69    104.64 o
  -2   3   4      345.65      400.64     11.53 o
  -1   3   4     1347.21     1283.48     20.79 o
   0   3   4     9053.25     8951.77    115.03 o
   1   3   4      838.45      818.97     13.47 o
   2   3   4     3196.26     3195.14     35.63 o
   3   3   4      227.28      260.61      8.46 o
   4   3   4       38.98       46.79      8.09 o
   5   3   4     3313.82     3330.79     54.70 o
   6   3   4      486.91      493.79     20.40 o
   7   3   4        3.49       12.39     12.42 o
   8   3   4      660.83      740.11     29.37 o
   9   3   4       64.17       75.65     18.51 o
  10   3   4       10.93       21.08     18.53 o
  11   3   4        0.05       -0.28     22.10 o
 -13   4   4      618.01      566.24     35.63 o
 -12   4   4     1886.30     1790.54     64.31 o
 -11   4   4     3757.67     3645.76     86.33 o
 -10   4   4     2844.30     2801.27     56.93 o
  -9   4   4     2490.37     2501.57     50.63 o
  -8   4   4    10702.87    10777.15    136.58 o
  -7   4   4     2776.96     2725.35     40.63 o
  -6   4   4    25034.67    24670.73    267.44 o
  -5   4   4      958.70      989.29     15.30 o
  -4   4   4    20194.24    20228.04    258.98 o
  -3   4   4     3287.53     3280.19     51.23 o
  -2   4   4    31286.61    31277.13    414.38 o
  -1   4   4     7068.53     6921.00     91.01 o
   0   4   4    30723.99    32608.73    336.11 o
   1   4   4     5041.06     4948.76     53.85 o
   2   4   4     1152.04     1231.85     17.26 o
   3   4   4    10700.30    10676.19    106.01 o
   4   4   4     3760.27     3758.77     54.76 o
   5   4   4      663.90      683.13     21.33 o
   6   4   4     1212.84     1273.37     41.33 o
   7   4   4       93.48       97.17     16.72 o
   8   4   4      713.64      766.30     32.71 o
   9   4   4      348.14      312.88     25.02 o
  10   4   4     2308.65     2392.09     86.39 o
 -12   5   4     1267.93     1408.01     50.99 o
 -11   5   4      207.89      221.52     20.75 o
 -10   5   4     1542.88     1604.80     43.88 o
  -9   5   4      181.24      190.56     21.19 o
  -8   5   4        1.95       -0.21      8.37 o
  -7   5   4     5527.51     5640.95     73.15 o
  -6   5   4      914.00      877.89     17.41 o
  -5   5   4     3794.27     3802.40     53.43 o
  -4   5   4       84.69       81.92      8.40 o
  -3   5   4      937.21      861.14     20.00 o
  -2   5   4     5638.25     5765.92     84.16 o
  -1   5   4     4207.46     4017.13     57.08 o
   0   5   4     2018.06     2044.15     26.98 o
   1   5   4      139.32      138.60      6.43 o
   2   5   4     1839.97     1798.69     23.64 o
   3   5   4        0.22        0.11      4.50 o
   4   5   4     1496.38     1572.25     29.59 o
   5   5   4      204.97      195.92     13.57 o
   6   5   4       20.05       33.11     13.59 o
   7   5   4      644.85      726.14     31.74 o
   8   5   4      100.74       87.81     17.65 o
   9   5   4      128.31      125.64     29.21 o
  10   5   4       17.04        3.91     16.92 o
 -12   6   4      564.70      592.31     33.96 o
 -11   6   4     1060.02      994.37     36.45 o
 -10   6   4     5212.61     5228.28     97.05 o
  -9   6   4     1613.27     1568.97     37.28 o
  -8   6   4     6693.60     6545.98     96.04 o
  -7   6   4     1040.90     1049.99     22.87 o
  -6   6   4    10305.17    10451.18    108.60 o
  -5   6   4      644.58      675.07     15.91 o
  -4   6   4    21380.17    22044.28    258.46 o
  -3   6   4      169.24      167.46      8.09 o
  -2   6   4     6682.09     7062.28    119.28 o
  -1   6   4     1487.11     1495.49     22.43 o
   0   6   4    10537.82    10771.92    102.55 o
   1   6   4     4166.00     4167.20     44.17 o
   2   6   4     8786.39     9161.44    105.22 o
   3   6   4       54.17       63.28     10.09 o
   4   6   4     2694.66     2771.88     57.43 o
   5   6   4      644.80      623.07     33.43 o
   6   6   4      732.03      780.09     25.56 o
   7   6   4     1322.55     1346.16     35.88 o
   8   6   4     2960.44     2985.83     68.39 o
   9   6   4       30.74       53.44     17.06 o
  10   6   4      931.06     1037.34     40.53 o
 -12   7   4      253.86      334.77     27.06 o
 -11   7   4      186.32      230.36     21.20 o
 -10   7   4      304.37      333.89     20.98 o
  -9   7   4     2035.15     2126.19     47.43 o
  -8   7   4     3011.30     3016.73     54.20 o
  -7   7   4      415.54      436.76     21.34 o
  -6   7   4        1.30        7.66      6.52 o
  -5   7   4     4526.49     4498.64     52.80 o
  -4   7   4      178.37      214.10      8.97 o
  -3   7   4     8731.30     8724.03    109.44 o
  -2   7   4     1164.13     1161.68     24.79 o
  -1   7   4      636.37      641.47     18.85 o
   0   7   4     4783.73     4759.13     64.45 o
   1   7   4      667.32      675.82     16.36 o
   2   7   4     1754.88     1804.02     34.31 o
   3   7   4       44.71       66.66     10.12 o
   4   7   4      252.77      318.11     32.93 o
   5   7   4      473.44      486.93     27.97 o
   6   7   4      538.31      512.89     19.48 o
   7   7   4        0.69        1.67     10.47 o
   8   7   4        9.63       10.34     11.23 o
   9   7   4       63.13       82.46     16.78 o
 -11   8   4     1068.97     1071.81     89.06 o
 -10   8   4     1599.92     1593.91     41.81 o
  -9   8   4       83.26      104.14     13.39 o
  -8   8   4     3793.85     3853.13     71.20 o
  -7   8   4      121.70      124.14     12.71 o
  -6   8   4     7976.61     7974.58    112.61 o
  -5   8   4      697.58      697.30     19.10 o
  -4   8   4     4842.67     4943.91     62.06 o
  -3   8   4      353.87      369.56     11.42 o
  -2   8   4     8736.88     8896.63     95.77 o
  -1   8   4       80.38       96.21      7.60 o
   0   8   4     6676.82     6846.10     80.92 o
   1   8   4       71.37       95.43     10.84 o
   2   8   4     1309.92     1384.07     34.72 o
   3   8   4     1082.45     1053.33     28.82 o
   4   8   4     5131.72     5135.69     93.10 o
   5   8   4      477.11      419.48     28.23 o
   6   8   4     3312.55     3287.07     81.58 o
   7   8   4      177.01      167.02     24.02 o
   8   8   4      661.64      723.72     40.04 o
   9   8   4      711.91      730.47     42.40 o
 -11   9   4       12.06       11.53     20.51 o
 -10   9   4      606.28      676.35     39.95 o
  -9   9   4      299.65      337.52     30.83 o
  -8   9   4      209.14      219.25     24.28 o
  -7   9   4     3364.26     3391.86     89.59 o
  -6   9   4      293.24      313.04     24.69 o
  -5   9   4     3203.91     3091.05     73.93 o
  -4   9   4       11.90       10.05      9.97 o
  -3   9   4     2694.18     2675.10     44.09 o
  -2   9   4     3225.33     3355.86     52.88 o
  -1   9   4     3474.32     3541.20     55.89 o
   0   9   4      505.24      480.60     17.26 o
   1   9   4        4.12       17.92     10.13 o
   2   9   4     1423.54     1410.67     31.53 o
   3   9   4      401.13      397.35     22.07 o
   4   9   4     1475.50     1487.09     48.92 o
   5   9   4        4.48        8.04     16.85 o
   6   9   4      245.54      217.73     25.39 o
   7   9   4       99.39      116.59     23.17 o
   8   9   4       27.54       36.64     20.95 o
 -10  10   4     1850.02     2019.25     79.73 o
  -9  10   4      585.96      630.38     50.56 o
  -8  10   4     1604.37     1681.50     56.99 o
  -7  10   4      509.09      523.02     35.16 o
  -6  10   4     1489.10     1468.33     55.58 o
  -5  10   4        4.91      -10.33     16.61 o
  -4  10   4     6284.45     6369.62    143.30 o
  -3  10   4       66.50       75.75     16.44 o
  -2  10   4     4488.36     4430.63     81.23 o
  -1  10   4       42.51       42.82     11.37 o
   0  10   4     1236.12     1217.90     34.80 o
   1  10   4      774.49      807.58     25.25 o
   2  10   4     4425.66     4460.45     84.13 o
   3  10   4       46.29       44.66     15.05 o
   4  10   4     1012.05     1016.30     41.65 o
   5  10   4       53.70       45.06     19.13 o
   6  10   4     2456.56     2441.10     70.53 o
   7  10   4      143.68      123.29     24.26 o
   8  10   4     2476.34     2466.96     74.94 o
  -9  11   4     1388.05     1525.41     53.83 o
  -8  11   4      315.32      327.98     24.93 o
  -7  11   4     1155.04     1126.43     60.28 o
  -6  11   4      178.41      241.63     27.92 o
  -5  11   4     1788.90     1785.14     62.49 o
  -4  11   4       70.14       79.29     21.06 o
  -3  11   4     1173.39     1170.41     47.39 o
  -2  11   4       57.93       70.77     12.03 o
  -1  11   4       12.38       23.08     11.22 o
   0  11   4      891.24      866.31     27.58 o
   1  11   4     1029.81      999.62     33.77 o
   2  11   4      423.16      457.46     24.98 o
   3  11   4      515.83      526.38     27.29 o
   4  11   4      100.00      129.70     22.48 o
   5  11   4       74.14       59.07     20.38 o
   6  11   4      558.91      494.85     34.61 o
   7  11   4      107.19      101.62     24.15 o
  -8  12   4     1869.43     1865.65     53.18 o
  -7  12   4       86.04       89.98     28.40 o
  -6  12   4     2052.96     2111.47     72.71 o
  -5  12   4      158.69      200.58     33.89 o
  -4  12   4      166.66      147.78     19.58 o
  -3  12   4       53.24       45.47     17.28 o
  -2  12   4     1732.52     1733.68     52.80 o
  -1  12   4       95.29       84.68     14.29 o
   0  12   4     3150.34     3072.01     64.24 o
   1  12   4      515.44      512.99     33.35 o
   2  12   4     3459.75     3381.20    125.62 o
   3  12   4       26.32        9.80     22.58 o
   4  12   4     3201.68     2913.03     93.78 o
   5  12   4       30.22        3.38     19.25 o
   6  12   4     2091.07     2068.93     66.48 o
  -7  13   4      781.56      844.88     41.11 o
  -6  13   4      459.17      434.20     26.15 o
  -5  13   4      657.11      654.04     29.28 o
  -4  13   4       93.14       87.65     24.34 o
  -3  13   4      993.44      948.01     60.46 o
  -2  13   4      748.15      732.51     35.63 o
  -1  13   4     2224.93     2296.44     96.60 o
   0  13   4      220.90      248.91     20.00 o
   1  13   4       85.88      119.48     17.79 o
   2  13   4      290.57      256.80     24.96 o
   3  13   4        4.71       38.27     18.30 o
   4  13   4      107.97       72.27     26.31 o
  -5  14   4       12.72      -15.59     19.06 o
  -4  14   4     2259.38     2199.25     65.42 o
  -3  14   4      436.91      403.83     30.38 o
  -2  14   4     1267.63     1348.78     73.59 o
  -1  14   4       32.64       23.75     18.73 o
   0  14   4     1055.86     1024.84     45.14 o
   1  14   4      173.67      173.73     18.98 o
   2  14   4     1695.94     1630.59     52.99 o
   3  14   4        8.54       15.92     18.15 o
 -13   1   5     1603.66     1571.97     55.12 o
 -12   1   5        0.34       -6.88     15.35 o
 -11   1   5     1059.52     1057.13     40.57 o
 -10   1   5      102.33      128.35     16.94 o
  -9   1   5      771.49      780.41     22.37 o
  -8   1   5        6.42       11.88      6.49 o
  -7   1   5        9.46       23.88      7.31 o
  -6   1   5     1081.01     1155.85     17.79 o
  -5   1   5     1560.21     1687.86     25.75 o
  -4   1   5     5075.60     4892.95     65.89 o
  -3   1   5     6148.08     6300.77    107.21 o
  -2   1   5    17012.25    16642.79    268.91 o
  -1   1   5    14108.64    13922.29    249.81 o
   0   1   5     7756.42     7352.59    100.90 o
   1   1   5    21967.86    21557.76    263.54 o
   2   1   5     2651.22     2591.55     34.32 o
   3   1   5    17988.71    17809.73    208.49 o
   4   1   5       56.80       61.64     10.23 o
   5   1   5    20647.13    20027.50    215.33 o
   6   1   5      785.41      832.10     21.50 o
   7   1   5     7227.43     7158.57     93.01 o
   8   1   5     2245.82     2277.88     51.12 o
   9   1   5     3946.64     3989.43     89.03 o
  10   1   5     1699.61     1810.68     58.55 o
 -13   2   5       24.17        6.95     17.88 o
 -12   2   5        0.69        7.37     16.12 o
 -11   2   5      402.40      415.26     25.40 o
 -10   2   5      569.60      505.56     22.28 o
  -9   2   5      333.85      341.68     16.28 o
  -8   2   5       47.56       55.97      8.43 o
  -7   2   5       15.39       20.34      5.58 o
  -6   2   5      643.10      662.79     11.97 o
  -5   2   5       31.69       29.78      4.25 o
  -4   2   5      359.62      363.00     12.90 o
  -3   2   5     2879.12     2825.88     48.24 o
  -2   2   5       57.83       56.32      8.06 o
  -1   2   5      469.47      392.21     11.20 o
   0   2   5     1161.72     1193.55     20.95 o
   1   2   5     3194.75     3207.33     36.69 o
   2   2   5     1127.25     1100.46     17.30 o
   3   2   5      110.51      113.17      7.22 o
   4   2   5       13.63       20.98      7.24 o
   5   2   5      143.87      136.95     11.32 o
   6   2   5        5.16       13.43      9.91 o
   7   2   5        3.84       -1.29     11.10 o
   8   2   5       82.66       83.73     15.47 o
   9   2   5        1.44       -3.01     15.03 o
  10   2   5       63.23       64.04     20.59 o
 -13   3   5     1899.98     1844.96     59.87 o
 -12   3   5       72.22       60.49     19.13 o
 -11   3   5     1074.73     1098.37     34.22 o
 -10   3   5      210.82      215.05     18.40 o
  -9   3   5      349.03      376.23     17.02 o
  -8   3   5       27.44       21.48      8.13 o
  -7   3   5      352.45      380.38     12.50 o
  -6   3   5     2707.02     2690.52     32.35 o
  -5   3   5      439.46      519.46     12.75 o
  -4   3   5     7448.59     7371.67    113.60 o
  -3   3   5     3855.42     3985.37     59.70 o
  -2   3   5     6286.38     6193.98     94.86 o
  -1   3   5    22065.70    22161.13    274.90 o
   0   3   5     3841.59     3851.71     55.71 o
   1   3   5    32985.75    32893.23    326.62 o
   2   3   5      316.89      318.73      8.23 o
   3   3   5    19243.00    19118.60    181.94 o
   4   3   5      676.17      671.99     19.89 o
   5   3   5     7980.61     7908.52    110.69 o
   6   3   5     1449.60     1450.86     31.89 o
   7   3   5     4648.60     4637.04     83.06 o
   8   3   5      772.80      813.74     31.58 o
   9   3   5     2381.04     2511.43     84.20 o
  10   3   5      594.29      655.23     34.31 o
 -13   4   5      155.95      196.49     25.02 o
 -12   4   5        8.72       16.57     17.14 o
 -11   4   5       58.66       56.56     14.69 o
 -10   4   5      187.35      186.55     16.47 o
  -9   4   5        0.80       -9.55      9.55 o
  -8   4   5      144.65      161.23     12.06 o
  -7   4   5       87.42       89.14      8.97 o
  -6   4   5      707.52      672.42     14.20 o
  -5   4   5      511.42      474.22     13.55 o
  -4   4   5      402.32      334.24     12.68 o
  -3   4   5     1253.85     1280.82     23.81 o
  -2   4   5     1010.73      943.58     20.57 o
  -1   4   5     2098.28     2051.93     32.94 o
   0   4   5      303.66      322.23     10.42 o
   1   4   5     6833.91     6548.83     70.23 o
   2   4   5      597.08      622.96     12.84 o
   3   4   5     1644.32     1661.60     27.50 o
   4   4   5     2085.56     2129.04     34.60 o
   5   4   5      422.54      409.35     16.34 o
   6   4   5     1746.29     1855.38     40.84 o
   7   4   5       11.73        8.95     14.72 o
   8   4   5      634.85      663.35     33.67 o
   9   4   5      675.43      704.12     33.55 o
  10   4   5       93.77      118.45     20.59 o
 -13   5   5      763.41      686.45     45.30 o
 -12   5   5        6.28       14.54     16.50 o
 -11   5   5     1412.07     1369.40     41.09 o
 -10   5   5      452.74      456.48     25.52 o
  -9   5   5     1623.59     1597.37     38.11 o
  -8   5   5      906.56      900.72     31.55 o
  -7   5   5     4624.71     4593.60     64.83 o
  -6   5   5      324.03      361.91     12.94 o
  -5   5   5     2461.98     2471.10     64.92 o
  -4   5   5      706.27      724.95     18.17 o
  -3   5   5     2905.02     2966.43     48.57 o
  -2   5   5     1189.94     1229.08     26.02 o
  -1   5   5     3556.16     3713.22     58.24 o
   0   5   5     2586.77     2561.30     34.57 o
   1   5   5     8475.05     8714.17     84.91 o
   2   5   5      305.07      334.43     10.84 o
   3   5   5    19648.32    19449.53    237.69 o
   4   5   5        0.37        2.90      6.17 o
   5   5   5    10469.49    10255.66    140.18 o
   6   5   5      431.38      427.64     23.27 o
   7   5   5     8161.47     8285.23    130.12 o
   8   5   5     1218.49     1194.50     40.48 o
   9   5   5     2217.07     2280.64     86.61 o
  10   5   5     1619.02     1580.10     59.00 o
 -12   6   5      161.51      137.00     25.35 o
 -11   6   5      955.70     1002.35     35.18 o
 -10   6   5        1.01       20.28     11.83 o
  -9   6   5      800.01      814.60     33.49 o
  -8   6   5     1391.71     1364.87     44.53 o
  -7   6   5       44.33       58.54      7.80 o
  -6   6   5     3490.88     3496.68     48.72 o
  -5   6   5     3400.08     3433.72     52.58 o
  -4   6   5     1696.64     1677.18     39.36 o
  -3   6   5     4914.30     4913.87     84.52 o
  -2   6   5      101.75      110.95     11.34 o
  -1   6   5     2560.37     2531.51     40.43 o
   0   6   5     1215.42     1254.25     19.91 o
   1   6   5        6.76       19.83      6.91 o
   2   6   5     2391.56     2446.23     37.93 o
   3   6   5       11.24       17.00      8.42 o
   4   6   5     1775.23     1890.05     44.36 o
   5   6   5       28.17       31.63      9.55 o
   6   6   5      530.18      605.37     21.20 o
   7   6   5        4.08       15.52     10.91 o
   8   6   5      123.06      169.06     17.71 o
   9   6   5        4.85        3.42     11.91 o
 -12   7   5       30.78       48.90     21.32 o
 -11   7   5     1783.42     1973.11     60.99 o
 -10   7   5       34.88       35.89     27.91 o
  -9   7   5      503.92      528.17     37.45 o
  -8   7   5       35.02       40.34     31.16 o
  -7   7   5      888.67      913.57     25.33 o
  -6   7   5      324.87      332.51     12.93 o
  -5   7   5     2991.07     3025.88     43.03 o
  -4   7   5     2719.28     2812.14     49.60 o
  -3   7   5    11641.55    11695.52    175.47 o
  -2   7   5     1822.82     1848.15     39.33 o
  -1   7   5    16982.85    17282.15    205.26 o
   0   7   5      377.34      419.43     12.95 o
   1   7   5    11973.75    12150.61    152.47 o
   2   7   5      341.25      390.48     15.49 o
   3   7   5     7602.79     7898.31    119.28 o
   4   7   5     1437.51     1503.83     42.46 o
   5   7   5     2094.88     2063.12     58.52 o
   6   7   5     1084.41     1102.06     43.65 o
   7   7   5     1517.49     1340.52     50.45 o
   8   7   5      585.85      591.63     37.50 o
   9   7   5      736.21      720.19     41.78 o
 -11   8   5       29.43        9.79     18.99 o
 -10   8   5        6.27       20.98     16.18 o
  -9   8   5      107.89      112.32     21.58 o
  -8   8   5      188.52      247.85     19.69 o
  -7   8   5       89.74       87.87     15.60 o
  -6   8   5        6.25        8.20     11.36 o
  -5   8   5      253.41      274.54     17.61 o
  -4   8   5      352.28      340.81     15.08 o
  -3   8   5       64.51       76.01      7.35 o
  -2   8   5       39.68       67.28      7.90 o
  -1   8   5     2006.08     2021.72     29.75 o
   0   8   5      190.17      186.56      9.82 o
   1   8   5     2384.23     2330.78     45.72 o
   2   8   5      463.69      474.06     19.52 o
   3   8   5     3086.15     3029.35     62.17 o
   4   8   5     1250.39     1208.30     38.52 o
   5   8   5       93.25       93.56     19.78 o
   6   8   5     2081.44     1971.89     60.95 o
   7   8   5      288.37      305.63     43.03 o
   8   8   5      980.70      965.74     46.79 o
 -11   9   5      877.55      908.47     45.81 o
 -10   9   5      397.12      416.47     38.64 o
  -9   9   5     3115.38     3296.41    152.60 o
  -8   9   5      490.74      486.72     27.14 o
  -7   9   5     4104.85     4086.06     82.39 o
  -6   9   5      528.08      519.58     32.18 o
  -5   9   5     4767.81     4813.84     78.69 o
  -4   9   5       26.10       27.73     14.43 o
  -3   9   5     4797.72     4854.32     76.15 o
  -2   9   5       84.20       96.59      9.83 o
  -1   9   5     4196.67     4369.37     71.22 o
   0   9   5      181.05      164.54     14.53 o
   1   9   5     3495.39     3463.46     66.47 o
   2   9   5        1.75       12.48     11.60 o
   3   9   5     3519.91     3471.97     73.07 o
   4   9   5       31.54       48.64     17.15 o
   5   9   5     4586.07     4255.73     97.93 o
   6   9   5      485.69      525.65     33.81 o
   7   9   5     3060.71     2813.26     78.77 o
   8   9   5      953.42      863.12     46.61 o
 -10  10   5        0.27       -9.05     19.47 o
  -9  10   5      111.97      121.80     28.07 o
  -8  10   5      321.87      357.07     29.05 o
  -7  10   5        1.79       -3.15     17.07 o
  -6  10   5      308.14      308.56     25.63 o
  -5  10   5      391.98      443.85     35.54 o
  -4  10   5       34.46       29.85     14.97 o
  -3  10   5     1408.25     1310.92     42.72 o
  -2  10   5      201.56      232.39     20.14 o
  -1  10   5     2763.30     2749.35     60.65 o
   0  10   5      966.72      929.62     32.88 o
   1  10   5      137.10      156.11     14.56 o
   2  10   5     1739.83     1699.94     39.50 o
   3  10   5       45.68       43.00     15.62 o
   4  10   5     1276.32     1106.08     44.48 o
   5  10   5       84.05      106.17     22.06 o
   6  10   5      300.71      324.62     48.34 o
   7  10   5       78.54       67.26     22.06 o
  -9  11   5     1834.26     1909.60    105.14 o
  -8  11   5      229.40      210.91     26.55 o
  -7  11   5     1592.08     1677.59     62.30 o
  -6  11   5      246.83      261.51     27.50 o
  -5  11   5     3681.74     3524.38     95.11 o
  -4  11   5      123.50       98.56     20.57 o
  -3  11   5     3905.28     3821.29     97.96 o
  -2  11   5       23.15       14.53     24.26 o
  -1  11   5     5285.81     5125.58    121.76 o
   0  11   5      260.11      276.79     17.59 o
   1  11   5     5446.85     5410.89     88.04 o
   2  11   5      461.18      482.15     25.34 o
   3  11   5     2038.60     2061.66     60.81 o
   4  11   5      766.18      806.64     39.18 o
   5  11   5     1942.44     1894.21     65.98 o
   6  11   5      366.98      354.46     31.57 o
  -8  12   5        7.42      -11.03     17.36 o
  -7  12   5       56.39       70.71     23.46 o
  -6  12   5       23.71       22.85     19.91 o
  -5  12   5       24.86       16.36     19.27 o
  -4  12   5       88.51      142.25     24.17 o
  -3  12   5      219.79      200.34     25.42 o
  -2  12   5       77.63       89.83     25.41 o
  -1  12   5      132.93      150.51     17.98 o
   0  12   5      607.07      615.68     21.43 o
   1  12   5      417.68      403.30     23.10 o
   2  12   5      783.99      770.91     34.34 o
   3  12   5        8.70        5.57     20.31 o
   4  12   5      752.82      663.87     40.25 o
   5  12   5        9.05       39.39     21.18 o
  -7  13   5     2361.06     2368.52    105.83 o
  -6  13   5      160.25      148.82     20.93 o
  -5  13   5     3338.24     3270.36     95.30 o
  -4  13   5       26.66       50.55     15.96 o
  -3  13   5     3193.76     3186.58     80.09 o
  -2  13   5        8.77      -16.95     16.95 o
  -1  13   5     2199.31     2351.21     69.80 o
   0  13   5      172.45      195.73     23.30 o
   1  13   5     2060.13     2107.05     51.48 o
   2  13   5      564.46      599.19     28.87 o
   3  13   5     1620.80     1610.50     53.89 o
   4  13   5      321.14      314.34     39.41 o
  -5  14   5       66.47       57.49     24.43 o
  -4  14   5       69.28      109.66     25.96 o
  -3  14   5      184.05      189.49     34.86 o
  -2  14   5      196.49      191.40     24.39 o
  -1  14   5        4.11       12.25     17.53 o
   0  14   5      385.98      354.59     36.29 o
   1  14   5       82.77       74.21     25.13 o
   2  14   5      662.53      634.73     43.24 o
 -13   0   6     5229.12     4978.93    158.31 o
 -12   0   6     4477.81     4126.05    133.79 o
 -11   0   6     1298.08     1209.22    124.18 o
 -10   0   6    21914.32    21221.88    359.94 o
  -9   0   6     2367.06     2426.98    105.35 o
  -8   0   6    16713.79    17066.42    226.01 o
  -7   0   6     1049.85     1073.08     31.37 o
  -6   0   6    15851.92    16171.35    228.82 o
  -5   0   6     7320.21     7218.36    116.48 o
  -4   0   6    12840.51    12465.59    289.26 o
  -3   0   6     2198.33     2062.01     47.75 o
  -2   0   6    16492.91    17312.26    704.20 o
  -1   0   6     7664.34     7388.99    131.11 o
   0   0   6    11372.57    11665.99    228.49 o
   1   0   6     3261.18     3176.86     61.71 o
   2   0   6    11039.63    10752.59    172.79 o
   3   0   6      268.41      286.90     16.70 o
   4   0   6     1572.67     1555.49     58.01 o
   5   0   6     1978.15     1940.08     51.83 o
   6   0   6     1644.14     1656.60     50.42 o
   7   0   6      748.19      712.92     35.02 o
   8   0   6     2217.07     2366.69     89.68 o
   9   0   6       13.52       -4.82     22.47 o
  10   0   6        9.00       61.48     37.43 o
 -13   1   6       78.20       78.36     20.31 o
 -12   1   6      112.41      104.26     19.60 o
 -11   1   6        4.30       -7.50     12.18 o
 -10   1   6      541.61      515.98     22.17 o
  -9   1   6        0.27        1.95      7.89 o
  -8   1   6     1962.86     1962.99     27.68 o
  -7   1   6       94.57      113.03      6.71 o
  -6   1   6       80.82       81.93      5.89 o
  -5   1   6     6889.15     6617.85     85.48 o
  -4   1   6      284.24      318.73     10.31 o
  -3   1   6     1455.86     1387.64     27.03 o
  -2   1   6     3078.81     3163.48     59.13 o
  -1   1   6     1111.17     1153.20     23.73 o
   0   1   6     7616.22     7340.77     93.64 o
   1   1   6       19.10       23.69      5.43 o
   2   1   6      288.48      264.90      8.18 o
   3   1   6      397.75      435.52     13.03 o
   4   1   6     1386.83     1257.59     28.72 o
   5   1   6     1204.09     1182.82     26.67 o
   6   1   6       11.07        6.69     10.58 o
   7   1   6      139.28      135.81     15.11 o
   8   1   6      650.36      683.45     25.19 o
   9   1   6       41.79       18.73     18.38 o
  10   1   6        7.92       -9.89     22.42 o
 -13   2   6     1914.27     1771.73     60.17 o
 -12   2   6     3578.15     3407.51    123.31 o
 -11   2   6     3955.05     3949.51     72.55 o
 -10   2   6     4338.21     4071.64     71.78 o
  -9   2   6     1125.75     1162.96     38.01 o
  -8   2   6    19773.66    19718.35    214.70 o
  -7   2   6      312.20      344.83      9.93 o
  -6   2   6    39739.60    40987.25    394.44 o
  -5   2   6      233.27      236.69     10.27 o
  -4   2   6    26985.98    27107.79    499.14 o
  -3   2   6    13958.15    13993.76    355.70 o
  -2   2   6    31239.48    31389.05    555.32 o
  -1   2   6    11899.01    11453.08    211.08 o
   0   2   6     3375.47     3216.80     41.66 o
   1   2   6     4876.90     4833.03     58.77 o
   2   2   6      138.01      141.71      7.23 o
   3   2   6     3349.02     3321.14     52.32 o
   4   2   6     1025.18     1053.51     25.97 o
   5   2   6      213.48      188.80     12.05 o
   6   2   6      631.27      659.74     23.16 o
   7   2   6       63.87       78.56     14.04 o
   8   2   6     1893.60     1905.10     44.10 o
   9   2   6      501.30      524.12     30.83 o
  10   2   6     3267.52     3381.71    116.01 o
 -13   3   6      496.72      523.14     33.48 o
 -12   3   6      722.19      766.74     34.05 o
 -11   3   6      266.86      239.56     18.79 o
 -10   3   6      175.38      180.37     16.26 o
  -9   3   6      731.35      686.61     26.51 o
  -8   3   6     1103.12     1122.27     24.40 o
  -7   3   6     2314.81     2325.66     32.50 o
  -6   3   6       44.26       53.78      5.58 o
  -5   3   6      565.23      572.32     18.28 o
  -4   3   6     2335.45     2244.88     54.01 o
  -3   3   6        5.08       13.49      7.77 o
  -2   3   6     2547.02     2516.51     48.33 o
  -1   3   6     1448.38     1463.66     29.79 o
   0   3   6     3218.10     3251.85     49.69 o
   1   3   6      275.93      300.22      9.45 o
   2   3   6      746.32      781.34     14.68 o
   3   3   6       77.04       65.19      7.87 o
   4   3   6      238.13      249.26     17.04 o
   5   3   6      112.04      106.83     11.88 o
   6   3   6      125.17      121.41     13.14 o
   7   3   6      832.13      885.10     36.58 o
   8   3   6      182.43      189.51     26.96 o
   9   3   6       58.02      100.83     18.45 o
  10   3   6        6.44       -7.73     20.01 o
 -13   4   6     1517.26     1379.02     49.67 o
 -12   4   6     3631.28     3648.74     76.27 o
 -11   4   6      962.22      959.99     31.56 o
 -10   4   6    11386.20    11197.04    165.32 o
  -9   4   6     1255.38     1232.79     34.84 o
  -8   4   6    12014.29    11990.38    163.24 o
  -7   4   6        2.02        4.10      6.99 o
  -6   4   6    13409.26    13622.44    199.35 o
  -5   4   6     2377.68     2461.69     45.32 o
  -4   4   6    20844.59    21639.08    298.88 o
  -3   4   6      371.64      411.46     20.84 o
  -2   4   6      957.43     1016.82     30.97 o
  -1   4   6     3035.02     3013.18     49.09 o
   0   4   6     4056.11     4187.97     62.42 o
   1   4   6     3251.80     3219.25     38.80 o
   2   4   6     9825.72    10085.06    116.61 o
   3   4   6       63.45       78.76      8.58 o
   4   4   6     2378.08     2442.26     35.41 o
   5   4   6     1554.39     1567.48     34.29 o
   6   4   6     2585.56     2611.86     47.17 o
   7   4   6      554.35      544.47     24.24 o
   8   4   6     1359.91     1481.44     50.31 o
   9   4   6        1.18       15.80     16.09 o
 -13   5   6       44.70       38.47     24.63 o
 -12   5   6       33.31       49.19     15.18 o
 -11   5   6      774.33      799.14     30.48 o
 -10   5   6      349.19      372.14     19.64 o
  -9   5   6     3191.02     3248.84     65.09 o
  -8   5   6      991.19      984.80     32.36 o
  -7   5   6     1094.90     1092.78     46.36 o
  -6   5   6      347.01      384.18     18.93 o
  -5   5   6     4634.38     4456.58     96.50 o
  -4   5   6      789.38      809.78     20.37 o
  -3   5   6     1708.65     1720.29     33.98 o
  -2   5   6     2475.22     2445.63     43.53 o
  -1   5   6       97.74      113.71      9.22 o
   0   5   6     6848.07     6979.57     80.40 o
   1   5   6        0.15       -6.06      6.06 o
   2   5   6      900.01      924.61     19.25 o
   3   5   6     1025.28     1097.60     23.79 o
   4   5   6        5.59       11.95      8.88 o
   5   5   6      642.09      638.31     19.63 o
   6   5   6       51.80       65.53     12.42 o
   7   5   6      298.20      287.88     20.65 o
   8   5   6      491.19      550.35     23.31 o
   9   5   6        1.05        3.83     14.62 o
 -12   6   6     2492.67     2490.52     70.44 o
 -11   6   6     1683.46     1662.57     49.94 o
 -10   6   6     2455.01     2310.69     81.81 o
  -9   6   6        4.73       17.79     16.10 o
  -8   6   6    10246.15    10551.28    201.49 o
  -7   6   6      398.52      386.50     23.84 o
  -6   6   6     8834.18     9035.64    135.96 o
  -5   6   6        0.16        3.26     13.23 o
  -4   6   6     7561.61     7696.18    122.94 o
  -3   6   6     4517.19     4681.21     90.96 o
  -2   6   6    10099.62    10666.31    180.98 o
  -1   6   6      284.71      294.60     14.41 o
   0   6   6     6202.96     6439.07     74.83 o
   1   6   6       31.31       48.41      6.99 o
   2   6   6      731.18      759.70     20.58 o
   3   6   6     1144.54     1150.21     24.90 o
   4   6   6     3356.84     3407.98     57.72 o
   5   6   6       46.40       63.14     17.67 o
   6   6   6     2553.14     2727.62     72.39 o
   7   6   6       61.95       72.47     20.72 o
   8   6   6      713.90      743.55     51.54 o
   9   6   6      495.48      626.25     39.46 o
 -12   7   6     1434.80     1514.62     65.51 o
 -11   7   6      449.48      518.24     34.69 o
 -10   7   6      402.07      413.22     30.36 o
  -9   7   6     1236.45     1218.42     45.25 o
  -8   7   6      119.53      147.01     19.75 o
  -7   7   6     6219.09     6301.88    106.17 o
  -6   7   6        9.44        7.39      7.46 o
  -5   7   6     1289.82     1255.91     47.84 o
  -4   7   6     1239.75     1251.64     35.18 o
  -3   7   6     1285.87     1289.39     35.13 o
  -2   7   6     2779.77     2850.67     49.44 o
  -1   7   6      648.36      666.89     16.62 o
   0   7   6     1545.23     1558.61     25.24 o
   1   7   6      782.07      773.76     22.74 o
   2   7   6     1186.52     1202.41     25.00 o
   3   7   6      363.71      396.85     19.95 o
   4   7   6      245.27      237.58     19.10 o
   5   7   6        0.54       26.19     17.06 o
   6   7   6      830.24      784.74     68.78 o
   7   7   6      162.14      192.46     25.75 o
   8   7   6       36.32       62.94     22.03 o
 -11   8   6      384.32      422.06     30.55 o
 -10   8   6     3721.87     3764.85    103.11 o
  -9   8   6      947.87      999.10     39.18 o
  -8   8   6     2632.84     2644.70     77.39 o
  -7   8   6        4.20       10.30     13.67 o
  -6   8   6     4047.62     4100.10     69.45 o
  -5   8   6      298.76      323.74     15.42 o
  -4   8   6     9651.46     9845.17    154.44 o
  -3   8   6       52.82       52.28      8.73 o
  -2   8   6     3522.14     3542.24     46.23 o
  -1   8   6      699.41      707.08     17.60 o
   0   8   6     3688.46     3696.44     55.17 o
   1   8   6      859.05      901.01     25.13 o
   2   8   6     3950.94     4149.45     71.27 o
   3   8   6      186.39      204.21     17.93 o
   4   8   6      619.14      678.31     29.01 o
   5   8   6       60.88       21.72     17.73 o
   6   8   6     2265.60     2298.87     67.21 o
   7   8   6      219.49      215.43     27.17 o
   8   8   6     2433.14     2360.57     72.78 o
 -11   9   6     1154.84     1128.60     71.42 o
 -10   9   6      105.09      143.00     24.00 o
  -9   9   6     1514.88     1519.16     54.12 o
  -8   9   6       64.83       47.13     20.96 o
  -7   9   6      805.49      861.51     31.19 o
  -6   9   6     1732.83     1807.91     43.66 o
  -5   9   6     1566.01     1496.82     41.89 o
  -4   9   6      743.67      774.62     22.77 o
  -3   9   6      974.41      982.82     22.46 o
  -2   9   6       39.44       20.42     10.90 o
  -1   9   6       42.50       59.68     11.52 o
   0   9   6     1508.08     1479.28     40.72 o
   1   9   6      585.70      616.73     27.57 o
   2   9   6       54.63       74.29     15.00 o
   3   9   6       12.47       25.55     14.19 o
   4   9   6       81.54      108.34     20.59 o
   5   9   6      168.91      146.11     24.73 o
   6   9   6      182.24      212.32     30.56 o
   7   9   6       47.40       60.35     21.24 o
 -10  10   6     1589.87     1734.60     73.28 o
  -9  10   6        6.18       43.72     22.41 o
  -8  10   6     2326.60     2367.94     81.29 o
  -7  10   6       28.80       56.15     18.51 o
  -6  10   6     2123.61     2146.90     61.03 o
  -5  10   6      324.16      335.51     23.39 o
  -4  10   6      139.18      168.53     30.09 o
  -3  10   6       15.18       31.22     12.99 o
  -2  10   6     3638.97     3659.63     82.00 o
  -1  10   6      438.41      401.60     55.55 o
   0  10   6     3306.84     3251.72     70.52 o
   1  10   6      134.14      165.45     16.37 o
   2  10   6     3389.37     3281.67     93.34 o
   3  10   6      572.21      546.25     32.66 o
   4  10   6     5727.23     5799.18    123.59 o
   5  10   6       57.82       36.21     23.86 o
   6  10   6     1814.21     1909.81     77.24 o
  -9  11   6      425.57      450.64     48.12 o
  -8  11   6      171.01      177.19     29.33 o
  -7  11   6     2631.01     2738.40     74.79 o
  -6  11   6      291.47      330.56     27.15 o
  -5  11   6     1122.12     1136.46     47.18 o
  -4  11   6     1104.62     1173.75     63.74 o
  -3  11   6      902.26      877.80     60.92 o
  -2  11   6     3001.88     2921.21     80.82 o
  -1  11   6      707.98      696.85     59.22 o
   0  11   6      280.45      261.49     26.42 o
   1  11   6      399.08      401.82     22.79 o
   2  11   6      295.37      287.41     21.65 o
   3  11   6       81.65       91.13     17.74 o
   4  11   6       16.29       18.27     18.37 o
   5  11   6       43.17       69.78     20.83 o
   6  11   6      339.28      364.59     32.49 o
  -8  12   6      738.96      754.51     53.08 o
  -7  12   6      426.53      439.67     34.48 o
  -6  12   6     2290.72     2410.25    149.14 o
  -5  12   6       33.00       27.54     18.67 o
  -4  12   6     3964.39     4010.36    104.68 o
  -3  12   6      163.84      136.21     23.01 o
  -2  12   6     2221.62     2266.31     72.35 o
  -1  12   6      112.58      121.49     23.43 o
   0  12   6     1368.81     1463.95     58.48 o
   1  12   6       45.73       33.44     17.65 o
   2  12   6     1781.59     1800.03     48.08 o
   3  12   6       19.33       45.28     29.16 o
   4  12   6      735.13      727.89     38.87 o
  -6  13   6      482.15      462.44     56.53 o
  -5  13   6      794.84      825.83     44.39 o
  -4  13   6        0.85        6.66     19.64 o
  -3  13   6       48.59       39.82     20.45 o
  -2  13   6       65.34       57.27     15.58 o
  -1  13   6        7.26      -17.31     17.31 o
   0  13   6        8.48      -10.00     16.41 o
   1  13   6      437.93      407.21     35.59 o
   2  13   6        0.64        6.61     17.53 o
   3  13   6      368.37      384.78     40.00 o
  -4  14   6      193.38      213.21     31.10 o
  -3  14   6        8.14      -18.60     18.60 o
  -2  14   6     1201.63     1155.45     53.09 o
  -1  14   6      320.58      316.41     38.73 o
   0  14   6     2070.02     1924.75     59.92 o
   1  14   6      245.42      245.39     32.34 o
 -13   1   7      680.75      686.63     40.28 o
 -12   1   7        2.18       28.17     16.76 o
 -11   1   7       74.45      117.76     18.19 o
 -10   1   7      610.46      582.65     21.09 o
  -9   1   7       63.98       99.54      9.93 o
  -8   1   7     1210.39     1222.03     20.85 o
  -7   1   7      509.34      563.47     12.98 o
  -6   1   7     7599.66     7725.27     75.86 o
  -5   1   7     1962.04     2131.93     35.51 o
  -4   1   7     8950.93     8942.30    123.15 o
  -3   1   7    15252.87    15580.97    225.56 o
  -2   1   7     6875.57     6725.19     92.10 o
  -1   1   7    25748.81    25195.34    301.31 o
   0   1   7      709.15      727.08     15.30 o
   1   1   7    38525.09    37843.54    379.50 o
   2   1   7      338.65      342.40     10.05 o
   3   1   7    14643.71    13917.63    169.30 o
   4   1   7     1055.23     1061.91     26.47 o
   5   1   7     7239.14     7064.05    110.85 o
   6   1   7     1448.31     1444.11     35.96 o
   7   1   7     3266.74     3129.14     64.68 o
   8   1   7     1316.29     1329.30     56.96 o
   9   1   7     1416.48     1370.64     57.66 o
 -13   2   7       38.22       31.58     19.28 o
 -12   2   7       38.25       21.58     15.34 o
 -11   2   7       11.32       25.84     12.52 o
 -10   2   7       44.02       73.95     13.01 o
  -9   2   7       59.96       60.83     11.05 o
  -8   2   7      302.71      308.00     11.81 o
  -7   2   7      632.41      634.18     12.81 o
  -6   2   7      274.03      257.66      8.16 o
  -5   2   7      100.02      123.45     10.85 o
  -4   2   7      117.60      112.37     10.19 o
  -3   2   7       18.75       22.26      8.20 o
  -2   2   7      174.30      170.09     10.24 o
  -1   2   7       63.77       79.07      8.59 o
   0   2   7       30.13       34.77      6.34 o
   1   2   7      646.65      635.95     19.97 o
   2   2   7      586.51      589.34     16.59 o
   3   2   7      913.15      859.46     20.13 o
   4   2   7     1146.25     1153.69     25.73 o
   5   2   7       22.65       25.23      9.40 o
   6   2   7      477.88      518.95     23.40 o
   7   2   7        4.94       -4.06     13.23 o
   8   2   7        0.38      -11.48     13.59 o
   9   2   7      242.05      248.30     25.70 o
 -13   3   7      234.95      205.28     23.99 o
 -12   3   7       57.46       19.88     13.86 o
 -11   3   7      565.71      595.04     24.77 o
 -10   3   7      416.08      481.74     21.26 o
  -9   3   7     1192.57     1176.09     35.38 o
  -8   3   7     1896.00     1924.21     34.58 o
  -7   3   7     2438.94     2560.15     37.15 o
  -6   3   7     2357.67     2460.67     41.31 o
  -5   3   7     7558.86     7710.64    104.66 o
  -4   3   7     3014.10     3083.63     48.85 o
  -3   3   7    12942.43    13024.07    178.60 o
  -2   3   7     3905.05     3900.83    130.78 o
  -1   3   7    11792.67    11747.57    218.57 o
   0   3   7     2327.05     2356.02     32.87 o
   1   3   7    10023.88    10164.22    106.44 o
   2   3   7       16.46       33.84      8.03 o
   3   3   7    13341.77    12921.13    153.26 o
   4   3   7      844.54      823.09     20.43 o
   5   3   7    10102.37    10004.69    125.26 o
   6   3   7     1895.47     1879.23     38.92 o
   7   3   7     4742.60     4717.46     78.47 o
   8   3   7     1838.28     1841.73     47.93 o
   9   3   7     1486.50     1599.40     51.24 o
 -13   4   7      292.39      318.58     26.08 o
 -12   4   7       26.11       38.10     13.63 o
 -11   4   7      500.68      542.67     46.29 o
 -10   4   7     1254.04     1296.35     40.00 o
  -9   4   7      309.86      316.97     18.40 o
  -8   4   7     1681.30     1716.69     42.80 o
  -7   4   7     1243.93     1260.26     27.47 o
  -6   4   7      564.73      570.51     28.91 o
  -5   4   7     4451.74     4473.98     80.24 o
  -4   4   7        0.22       -3.44      7.59 o
  -3   4   7     7046.04     6934.01     96.57 o
  -2   4   7     2036.66     2124.58     48.58 o
  -1   4   7     1541.76     1533.74     38.10 o
   0   4   7     2309.65     2353.52     28.92 o
   1   4   7        7.84       17.19      6.61 o
   2   4   7     1879.57     1875.55     34.56 o
   3   4   7       61.91       82.54      8.71 o
   4   4   7      193.27      249.59     14.80 o
   5   4   7      702.10      684.32     20.97 o
   6   4   7        8.20       23.94     11.36 o
   7   4   7       39.10       47.79     12.35 o
   8   4   7       55.57       44.43     11.96 o
   9   4   7       18.96       54.70     19.10 o
 -13   5   7     1123.39     1073.99     52.53 o
 -12   5   7       12.02       11.40     15.89 o
 -11   5   7      559.40      593.36     33.23 o
 -10   5   7        5.94        9.86     16.44 o
  -9   5   7       35.33       21.55     15.08 o
  -8   5   7     1641.11     1616.95     43.45 o
  -7   5   7      467.16      473.21     28.08 o
  -6   5   7     4595.69     4614.45    102.58 o
  -5   5   7     5964.22     6049.46    125.02 o
  -4   5   7     7796.48     8080.64    142.51 o
  -3   5   7    11988.74    12541.39    234.37 o
  -2   5   7     1077.64     1102.90     53.22 o
  -1   5   7    25890.43    26037.91    532.08 o
   0   5   7       59.41       64.08      5.65 o
   1   5   7    14924.40    14925.97    166.04 o
   2   5   7      927.44      936.32     20.21 o
   3   5   7    10591.77    10518.67    134.86 o
   4   5   7     1978.23     1905.77     39.81 o
   5   5   7     3072.81     2931.97     59.79 o
   6   5   7     1245.46     1185.30     58.75 o
   7   5   7     1295.68     1233.27     42.54 o
   8   5   7      497.52      458.66     34.20 o
   9   5   7     1027.60     1091.71     49.43 o
 -12   6   7      256.86      224.39     25.41 o
 -11   6   7       51.74       22.58     21.18 o
 -10   6   7       91.64       88.63     19.16 o
  -9   6   7      193.67      199.73     22.13 o
  -8   6   7        2.65       24.60     17.73 o
  -7   6   7       17.61       26.08     17.36 o
  -6   6   7        0.63       48.85     17.78 o
  -5   6   7      261.76      287.68     24.41 o
  -4   6   7      166.81      181.75     18.93 o
  -3   6   7      837.90      817.24     31.51 o
  -2   6   7       34.08       46.58     11.61 o
  -1   6   7     1669.85     1667.65     27.06 o
   0   6   7      607.93      624.04     13.93 o
   1   6   7     1369.90     1348.44     25.86 o
   2   6   7     1291.71     1315.00     26.61 o
   3   6   7      305.25      349.07     17.32 o
   4   6   7     1921.96     2003.80     54.54 o
   5   6   7        4.57        2.72     14.76 o
   6   6   7     1308.50     1403.62     46.87 o
   7   6   7      244.58      283.65     28.55 o
   8   6   7      380.57      447.01     34.43 o
 -12   7   7     1074.17     1053.13     68.35 o
 -11   7   7     1089.22     1113.37     57.52 o
 -10   7   7      869.72      884.64     40.61 o
  -9   7   7     3082.42     2840.92     99.96 o
  -8   7   7      988.93      987.98     38.14 o
  -7   7   7     5612.39     5750.10     97.87 o
  -6   7   7       55.98       91.36     19.50 o
  -5   7   7     6624.13     6753.67    112.87 o
  -4   7   7       26.61       60.34     13.03 o
  -3   7   7     4412.78     4533.37     80.57 o
  -2   7   7        7.41       14.36      7.72 o
  -1   7   7     5690.34     5853.02     78.10 o
   0   7   7        1.14       15.03      7.23 o
   1   7   7     4670.60     4671.65     67.83 o
   2   7   7        6.98        7.68      9.29 o
   3   7   7     6416.34     6256.88     92.91 o
   4   7   7      126.61      104.08     16.47 o
   5   7   7     4130.35     3925.49     91.80 o
   6   7   7      893.79      809.84     39.73 o
   7   7   7     2704.38     2685.43     76.14 o
   8   7   7     1236.93     1249.74     61.52 o
 -11   8   7      432.11      444.69     39.70 o
 -10   8   7      265.42      350.08     29.46 o
  -9   8   7       39.38       64.75     19.18 o
  -8   8   7     1121.61     1123.70     42.01 o
  -7   8   7      556.09      625.29     28.76 o
  -6   8   7      894.39      889.36     22.81 o
  -5   8   7     3001.66     2991.91     63.43 o
  -4   8   7      345.81      348.94     21.54 o
  -3   8   7     3555.03     3647.08     70.31 o
  -2   8   7     2207.52     2208.87     35.20 o
  -1   8   7     2188.73     2167.10     37.01 o
   0   8   7     3565.31     3521.98     53.70 o
   1   8   7        1.29        7.49     10.86 o
   2   8   7     1532.17     1516.07     37.75 o
   3   8   7     1002.69      951.84     38.14 o
   4   8   7      546.62      571.03     27.98 o
   5   8   7      136.23      150.45     29.16 o
   6   8   7       89.10      134.16     23.61 o
   7   8   7      182.59      167.17     25.85 o
 -11   9   7     1498.07     1539.71     80.83 o
 -10   9   7      528.22      468.96     86.62 o
  -9   9   7     1470.88     1472.87     52.39 o
  -8   9   7      537.75      607.40     30.81 o
  -7   9   7     1714.29     1687.85     48.62 o
  -6   9   7      668.30      718.54     26.72 o
  -5   9   7     2772.57     2885.42     49.55 o
  -4   9   7      300.19      333.43     15.35 o
  -3   9   7     7073.47     7221.60     91.36 o
  -2   9   7       39.69       52.90     12.16 o
  -1   9   7     9392.55     9522.21    146.74 o
   0   9   7      433.96      427.59     25.95 o
   1   9   7     7450.75     7288.69    137.04 o
   2   9   7     1439.04     1466.52     40.71 o
   3   9   7     2411.71     2295.54     54.98 o
   4   9   7     1100.20     1107.42     43.86 o
   5   9   7     1389.61     1294.50     49.23 o
   6   9   7      159.72      161.50     28.71 o
   7   9   7      589.33      601.00     38.47 o
 -10  10   7       23.99       54.66     37.39 o
  -9  10   7      191.52      212.29     25.90 o
  -8  10   7       12.88       36.24     21.38 o
  -7  10   7      266.61      341.89     25.17 o
  -6  10   7       14.98       13.21     13.40 o
  -5  10   7      624.92      640.52     25.84 o
  -4  10   7       78.54      112.18     13.91 o
  -3  10   7       70.85       37.59     16.10 o
  -2  10   7      125.68      120.77     17.16 o
  -1  10   7       44.93       43.28     28.74 o
   0  10   7     1190.90     1084.30     44.83 o
   1  10   7      447.82      442.08     28.67 o
   2  10   7     1581.36     1546.10     50.72 o
   3  10   7       85.60       91.25     17.49 o
   4  10   7     1371.79     1380.05     50.14 o
   5  10   7        2.41        0.56     18.08 o
   6  10   7      631.88      582.65     37.64 o
  -9  11   7     2770.45     2933.20    106.69 o
  -8  11   7       82.93       62.49     28.18 o
  -7  11   7     4433.53     4351.95    119.95 o
  -6  11   7       85.94       92.99     25.78 o
  -5  11   7     4103.74     3926.48     91.10 o
  -4  11   7       61.67       57.89     16.94 o
  -3  11   7     4284.91     4341.84    106.89 o
  -2  11   7       12.90        4.55     19.90 o
  -1  11   7     1468.43     1442.47     53.03 o
   0  11   7       97.74      112.43     31.08 o
   1  11   7     2222.54     2255.71     74.00 o
   2  11   7      208.59      236.66     20.34 o
   3  11   7     1355.03     1299.15     41.91 o
   4  11   7      240.25      302.86     31.62 o
   5  11   7     1451.34     1236.06     68.24 o
  -8  12   7        0.87      -29.37     29.37 o
  -7  12   7      373.46      347.95     34.51 o
  -6  12   7       56.03       52.01     19.35 o
  -5  12   7      477.17      446.92     32.02 o
  -4  12   7      539.53      525.97     33.91 o
  -3  12   7      590.56      634.65     60.94 o
  -2  12   7      891.68      859.78     66.25 o
  -1  12   7      154.03      170.47     24.42 o
   0  12   7      567.78      591.40     67.35 o
   1  12   7        1.55       17.98     17.37 o
   2  12   7      802.11      762.38     37.15 o
   3  12   7       21.64       -1.44     17.12 o
   4  12   7      389.55      376.21     30.44 o
  -6  13   7       55.26       73.56     21.86 o
  -5  13   7     2794.69     2905.16     85.88 o
  -4  13   7        7.43        8.76     18.46 o
  -3  13   7     2307.75     2416.74     76.74 o
  -2  13   7      336.19      364.14     31.69 o
  -1  13   7     1582.20     1672.27     49.83 o
   0  13   7      218.69      202.85     28.14 o
   1  13   7     1547.72     1555.89     52.92 o
   2  13   7      104.73      105.72     22.26 o
  -3  14   7      241.19      201.81     29.58 o
  -2  14   7      949.93     1048.97     50.61 o
  -1  14   7       53.36       47.27     22.03 o
 -13   0   8     1136.88     1075.96     61.71 o
 -12   0   8     4843.19     4804.83    147.78 o
 -11   0   8     2127.95     2247.13     66.82 o
 -10   0   8     6898.90     6874.95    132.74 o
  -9   0   8      117.80      119.10     14.86 o
  -8   0   8    17602.01    17793.65    236.13 o
  -7   0   8       48.43       79.71     10.77 o
  -6   0   8    18333.52    18228.59    240.71 o
  -5   0   8     6158.48     6103.97     86.07 o
  -4   0   8     8349.20     8479.88    122.98 o
  -3   0   8    11973.58    11749.35    184.61 o
  -2   0   8     7008.33     6808.38    101.11 o
  -1   0   8     3887.51     3783.66     67.35 o
   0   0   8     1366.07     1381.88     35.48 o
   1   0   8     1351.04     1344.14     39.39 o
   2   0   8       84.93      108.59     11.01 o
   3   0   8      418.21      433.95     21.92 o
   4   0   8     4742.71     4461.54    106.65 o
   5   0   8     1243.85     1193.13     63.26 o
   6   0   8      668.05      589.79     35.49 o
   7   0   8       23.90       37.35     20.40 o
   8   0   8     2272.10     2358.31     80.04 o
   9   0   8      589.52      607.94     41.65 o
 -13   1   8      864.48      882.59     39.74 o
 -12   1   8      388.85      410.25     31.95 o
 -11   1   8       92.74      103.56     15.37 o
 -10   1   8      637.59      681.61     26.93 o
  -9   1   8      634.22      648.96     19.11 o
  -8   1   8     1018.15     1026.65     20.09 o
  -7   1   8       24.10       23.88      5.97 o
  -6   1   8       21.58       27.30      4.27 o
  -5   1   8     3499.43     3567.30     42.73 o
  -4   1   8      435.17      416.21     14.35 o
  -3   1   8      229.33      234.64     10.06 o
  -2   1   8      452.58      405.94     17.53 o
  -1   1   8      664.40      669.43     13.58 o
   0   1   8     1484.37     1471.35     33.16 o
   1   1   8        0.06       -2.30      5.54 o
   2   1   8      121.94      136.21     13.57 o
   3   1   8      502.03      492.40     18.39 o
   4   1   8       10.69        9.20      9.11 o
   5   1   8       99.87      107.77     17.19 o
   6   1   8       25.56       15.07     12.99 o
   7   1   8      462.44      417.72     30.62 o
   8   1   8      256.28      267.75     21.77 o
   9   1   8       11.58       32.47     23.61 o
 -13   2   8     1597.68     1585.58     52.42 o
 -12   2   8     7241.23     7130.57    116.27 o
 -11   2   8       62.80       69.65     14.11 o
 -10   2   8    16972.07    17102.23    227.85 o
  -9   2   8       30.35       30.14     12.98 o
  -8   2   8     9658.34     9771.16    118.57 o
  -7   2   8     3455.43     3582.04     41.57 o
  -6   2   8     9556.41     9462.75    107.44 o
  -5   2   8     4438.10     4471.77     61.44 o
  -4   2   8     5528.49     5716.30     80.16 o
  -3   2   8       49.81       68.15     12.18 o
  -2   2   8      156.92      203.50     12.30 o
  -1   2   8     1442.82     1489.62     22.47 o
   0   2   8     4241.97     4458.20     57.01 o
   1   2   8       87.61      110.98     10.93 o
   2   2   8     4073.42     4071.74     59.70 o
   3   2   8        0.13        8.06      9.53 o
   4   2   8     1521.07     1459.95     32.61 o
   5   2   8     1585.49     1549.05     36.08 o
   6   2   8     2807.11     2611.23     51.60 o
   7   2   8      216.45      170.75     18.65 o
   8   2   8     1928.96     1875.26     48.83 o
   9   2   8        8.72       -2.93     22.59 o
 -13   3   8       13.33       13.85     14.31 o
 -12   3   8       22.19       22.03     13.41 o
 -11   3   8      506.60      539.83     23.16 o
 -10   3   8      167.75      179.60     16.58 o
  -9   3   8     1262.00     1216.85     31.87 o
  -8   3   8      288.94      296.98     13.66 o
  -7   3   8      150.77      167.18      9.83 o
  -6   3   8     1166.67     1150.49     24.23 o
  -5   3   8     3897.55     3827.25     63.94 o
  -4   3   8       13.13       17.67      7.88 o
  -3   3   8      125.98      116.48      9.59 o
  -2   3   8     3610.35     3644.94     67.66 o
  -1   3   8     1676.99     1673.27     48.52 o
   0   3   8     3376.36     3329.52     46.14 o
   1   3   8      102.48      107.51      9.00 o
   2   3   8       37.14       44.58      9.15 o
   3   3   8     1414.80     1429.50     31.07 o
   4   3   8      150.58      160.56     15.63 o
   5   3   8       22.81       30.24     13.80 o
   6   3   8       43.85       61.81     13.20 o
   7   3   8      598.25      595.70     25.88 o
   8   3   8      106.00      166.33     14.97 o
 -13   4   8     1391.17     1408.58     48.16 o
 -12   4   8     3790.46     3824.38     95.46 o
 -11   4   8      896.97      895.55     34.54 o
 -10   4   8     3742.32     3747.35     86.68 o
  -9   4   8      185.85      181.09     23.21 o
  -8   4   8    12451.00    12417.37    186.16 o
  -7   4   8       45.36       69.17     17.07 o
  -6   4   8     8758.05     8809.72    149.38 o
  -5   4   8      446.79      471.56     18.77 o
  -4   4   8     6620.73     6570.51    100.63 o
  -3   4   8     7314.85     7248.11    107.31 o
  -2   4   8    11547.46    11667.75    196.49 o
  -1   4   8      524.31      650.48     56.98 o
   0   4   8      886.80      948.43     19.02 o
   1   4   8      125.63      137.48      9.39 o
   2   4   8      525.66      590.83     19.21 o
   3   4   8       39.08       48.01      9.27 o
   4   4   8     2448.52     2479.39     49.59 o
   5   4   8      276.19      299.73     20.44 o
   6   4   8     2213.70     2233.49     49.55 o
   7   4   8      204.57      200.56     28.58 o
   8   4   8     1670.90     1715.21     65.28 o
 -12   5   8      600.61      599.26     31.70 o
 -11   5   8      508.34      535.32     32.32 o
 -10   5   8       24.88       28.82     16.05 o
  -9   5   8     1483.32     1469.06     46.51 o
  -8   5   8     1123.68     1167.19     36.23 o
  -7   5   8     2072.23     1976.07     60.56 o
  -6   5   8     1030.43      976.23     40.03 o
  -5   5   8        1.44       -4.97     13.20 o
  -4   5   8     3155.55     3101.72     67.91 o
  -3   5   8      140.52      144.34     18.32 o
  -2   5   8      621.60      716.79     32.80 o
  -1   5   8        3.19       -6.36      6.36 o
   0   5   8      263.30      292.94     14.91 o
   1   5   8      859.20      864.58     19.38 o
   2   5   8      493.23      528.24     16.17 o
   3   5   8        7.01        7.44     10.05 o
   4   5   8        1.38       15.07     12.96 o
   5   5   8        0.40       -5.71     13.55 o
   6   5   8      342.51      362.76     25.32 o
   7   5   8      266.63      235.91     25.57 o
   8   5   8       83.66       47.93     24.41 o
 -12   6   8     3929.58     3863.06     85.22 o
 -11   6   8      156.64      180.69     26.13 o
 -10   6   8     6253.30     6064.22    127.09 o
  -9   6   8      484.60      442.08     27.18 o
  -8   6   8     3108.62     3285.18     75.45 o
  -7   6   8      960.75     1073.74     46.16 o
  -6   6   8     4537.47     4532.42    105.43 o
  -5   6   8      264.75      273.50     24.90 o
  -4   6   8     6940.90     7241.96    147.61 o
  -3   6   8       23.76        9.94     13.37 o
  -2   6   8     1469.56     1497.10     43.34 o
  -1   6   8      465.86      483.70     18.27 o
   0   6   8     2344.04     2378.16     33.15 o
   1   6   8      314.62      335.26     17.90 o
   2   6   8     5349.71     5484.14     69.36 o
   3   6   8       28.11       43.45     12.49 o
   4   6   8     1049.04     1046.54     31.42 o
   5   6   8      426.88      462.68     37.33 o
   6   6   8     3759.06     3720.85     78.47 o
   7   6   8      164.51      180.72     22.85 o
   8   6   8     1385.57     1371.62     69.93 o
 -12   7   8        2.32        3.56     20.64 o
 -11   7   8     1789.16     1880.56     61.02 o
 -10   7   8       43.35       26.64     18.08 o
  -9   7   8     1425.16     1370.85     46.74 o
  -8   7   8      180.14      193.33     19.86 o
  -7   7   8     1114.68     1062.83     41.54 o
  -6   7   8     2468.40     2529.90     72.85 o
  -5   7   8     1196.90     1211.83     46.87 o
  -4   7   8     1401.69     1435.61     38.62 o
  -3   7   8       97.74      107.88     14.94 o
  -2   7   8      340.77      345.15     26.49 o
  -1   7   8      424.99      423.38     18.69 o
   0   7   8      838.63      904.86     21.97 o
   1   7   8       57.02       67.22     11.64 o
   2   7   8      364.13      347.70     17.61 o
   3   7   8      265.42      258.52     17.28 o
   4   7   8        0.13        1.87     13.32 o
   5   7   8      121.70      146.20     20.98 o
   6   7   8       58.53       40.67     26.53 o
   7   7   8      318.53      351.04     32.83 o
 -11   8   8      242.46      273.30     28.87 o
 -10   8   8     1935.89     1916.51     60.63 o
  -9   8   8       27.29       22.74     20.62 o
  -8   8   8     5250.66     5284.76    112.02 o
  -7   8   8       84.95       98.36     18.38 o
  -6   8   8     2133.38     2156.00     68.43 o
  -5   8   8       15.19       13.82     17.55 o
  -4   8   8      589.34      638.97     27.91 o
  -3   8   8      352.85      399.22     22.74 o
  -2   8   8     3927.42     4019.27     59.21 o
  -1   8   8      371.35      399.01     30.72 o
   0   8   8     2749.44     2731.49     56.04 o
   1   8   8        6.26        2.04     12.74 o
   2   8   8     3341.12     3397.28     64.25 o
   3   8   8      612.55      636.60     26.55 o
   4   8   8     4591.31     4607.46     94.36 o
   5   8   8       11.84       -0.40     17.61 o
   6   8   8     1484.08     1616.03     57.18 o
   7   8   8      276.74      306.35     30.75 o
 -10   9   8        1.68       19.86     26.36 o
  -9   9   8      949.18     1014.20     42.98 o
  -8   9   8      106.53      156.47     20.63 o
  -7   9   8     2614.81     2642.70     62.90 o
  -6   9   8       19.10        5.39      9.16 o
  -5   9   8       95.52      137.25     20.83 o
  -4   9   8     2229.75     2255.09     58.89 o
  -3   9   8      122.01      137.35     14.20 o
  -2   9   8     1121.99     1182.23     49.39 o
  -1   9   8       21.21       48.66     13.17 o
   0   9   8      181.98      170.64     18.05 o
   1   9   8      989.07      988.97     33.11 o
   2   9   8      195.82      222.47     19.81 o
   3   9   8        7.20       33.99     15.36 o
   4   9   8      108.19      119.19     21.66 o
   5   9   8       80.35       85.00     23.31 o
   6   9   8      214.08      178.30     26.20 o
 -10  10   8     1423.96     1412.58     58.07 o
  -9  10   8      704.96      768.82     83.89 o
  -8  10   8      974.86     1010.22     39.63 o
  -7  10   8      160.57      182.67     25.51 o
  -6  10   8     3405.89     3502.07     75.90 o
  -5  10   8        1.18      -11.58     11.58 o
  -4  10   8     4486.35     4430.78     72.78 o
  -3  10   8      239.09      237.83     29.59 o
  -2  10   8     1577.72     1530.99     47.41 o
  -1  10   8      333.08      338.75     25.25 o
   0  10   8     4099.99     4109.89     93.59 o
   1  10   8        0.26       -0.29     18.02 o
   2  10   8     2376.54     2310.12     54.18 o
   3  10   8       30.81       38.91     15.95 o
   4  10   8     1171.01     1181.32     47.18 o
   5  10   8      327.70      335.39     30.02 o
  -9  11   8      767.10      818.28     83.24 o
  -8  11   8      256.15      262.49     48.57 o
  -7  11   8        7.73       30.24     19.16 o
  -6  11   8     1310.29     1204.35     76.41 o
  -5  11   8      336.32      329.39     31.58 o
  -4  11   8       18.16        3.54     14.59 o
  -3  11   8        1.81        1.52     14.84 o
  -2  11   8        1.02       29.64     15.97 o
  -1  11   8       28.68       38.14     18.73 o
   0  11   8      127.81      123.06     22.87 o
   1  11   8      316.49      352.50     26.24 o
   2  11   8      152.58      124.49     21.65 o
   3  11   8       80.11       90.88     19.32 o
   4  11   8       33.16        1.60     18.60 o
  -7  12   8       60.97       16.58     22.59 o
  -6  12   8      723.30      700.73     52.54 o
  -5  12   8      143.21      141.40     46.49 o
  -4  12   8      829.55      799.45     40.10 o
  -3  12   8      278.00      279.37     26.92 o
  -2  12   8     2738.71     2659.40    116.45 o
  -1  12   8      669.96      687.44     51.72 o
   0  12   8     2195.49     2254.18     73.33 o
   1  12   8       13.97       19.95     17.93 o
   2  12   8     1843.99     1897.43     58.99 o
   3  12   8      437.23      350.48     35.75 o
  -5  13   8      314.12      331.08     29.77 o
  -4  13   8      159.07      137.89     24.61 o
  -3  13   8      373.59      341.52     30.23 o
  -2  13   8      377.94      378.16     31.98 o
  -1  13   8      132.92      123.49     24.79 o
   0  13   8       21.86        8.96     20.16 o
   1  13   8      137.92      127.36     22.99 o
 -13   1   9       57.08       61.41     19.06 o
 -12   1   9      177.07      177.30     18.07 o
 -11   1   9      213.23      238.11     16.91 o
 -10   1   9     2333.88     2404.87     48.15 o
  -9   1   9      953.12     1001.78     26.09 o
  -8   1   9     5120.58     5221.85     64.66 o
  -7   1   9     5637.86     5820.09     63.20 o
  -6   1   9     5550.11     5624.02     55.45 o
  -5   1   9     9809.25    10266.97    104.90 o
  -4   1   9     3280.11     3379.82     40.05 o
  -3   1   9    18731.15    18964.26    242.55 o
  -2   1   9      348.74      413.26     17.75 o
  -1   1   9    16969.23    17100.51    180.67 o
   0   1   9       29.31       38.92      7.03 o
   1   1   9    14149.07    14281.24    151.44 o
   2   1   9     1213.98     1191.08     30.11 o
   3   1   9    10209.22    10021.95    136.90 o
   4   1   9     2033.33     2028.27     40.82 o
   5   1   9     3604.57     3575.76     66.38 o
   6   1   9     1742.28     1737.84     42.78 o
   7   1   9     2331.58     2381.58     53.76 o
   8   1   9      867.05      939.38     33.55 o
 -13   2   9       44.70       49.11     15.29 o
 -12   2   9      112.62      151.32     18.27 o
 -11   2   9        3.54      -11.33     11.33 o
 -10   2   9       58.69       70.07     12.46 o
  -9   2   9        3.03       19.48      9.44 o
  -8   2   9      471.27      479.78     15.55 o
  -7   2   9      312.96      317.20     11.72 o
  -6   2   9       32.34       39.05      6.20 o
  -5   2   9     2249.98     2248.75     36.27 o
  -4   2   9       33.98       46.62      9.70 o
  -3   2   9     1056.24     1036.53     22.08 o
  -2   2   9      811.41      813.08     15.81 o
  -1   2   9      126.13      155.06     11.43 o
   0   2   9      494.75      533.35     14.72 o
   1   2   9      866.52      853.11     24.26 o
   2   2   9      140.31      139.96     11.73 o
   3   2   9        1.94       -3.17     10.10 o
   4   2   9       26.38       15.94     12.26 o
   5   2   9       13.84       11.01      9.81 o
   6   2   9        3.57        2.28     10.47 o
   7   2   9        6.22       10.39     11.61 o
   8   2   9       34.16      -16.85     16.85 o
 -13   3   9      400.91      389.35     28.34 o
 -12   3   9      550.88      580.95     37.22 o
 -11   3   9      139.46      134.63     21.04 o
 -10   3   9     1433.00     1372.31     46.02 o
  -9   3   9      340.28      361.97     20.87 o
  -8   3   9     2773.52     2778.32     50.64 o
  -7   3   9     2759.18     2842.70     48.52 o
  -6   3   9     5063.24     5204.60     77.52 o
  -5   3   9    10617.84    10938.83    144.44 o
  -4   3   9     4645.82     4670.22     75.17 o
  -3   3   9    17941.07    17918.28    242.82 o
  -2   3   9      392.11      406.15     16.27 o
  -1   3   9    19987.29    20135.09    189.46 o
   0   3   9      922.45      904.34     31.16 o
   1   3   9    13135.98    13113.30    176.59 o
   2   3   9     1656.14     1587.36     36.50 o
   3   3   9     5949.94     5975.09    115.02 o
   4   3   9     1190.57     1195.41     35.91 o
   5   3   9     2674.46     2737.61     59.66 o
   6   3   9      770.58      827.09     33.43 o
   7   3   9     1437.89     1452.04     50.98 o
   8   3   9      706.61      760.20     47.05 o
 -13   4   9        2.40       14.90     17.51 o
 -12   4   9      269.60      295.99     24.55 o
 -11   4   9      175.33      149.66     22.03 o
 -10   4   9        2.37        4.13     14.95 o
  -9   4   9      391.71      373.06     24.25 o
  -8   4   9       11.65        4.66     10.69 o
  -7   4   9      648.26      657.89     44.86 o
  -6   4   9       72.08       83.86     25.21 o
  -5   4   9      719.84      711.28     25.49 o
  -4   4   9        1.85       22.51     11.01 o
  -3   4   9      211.58      228.51     16.46 o
  -2   4   9      610.41      618.49     35.16 o
  -1   4   9      790.86      832.64     21.50 o
   0   4   9      790.18      791.29     21.89 o
   1   4   9        3.92        7.35      8.78 o
   2   4   9      642.77      693.84     21.13 o
   3   4   9        9.15       10.53     10.18 o
   4   4   9      929.28     1000.88     37.86 o
   5   4   9      307.57      337.39     28.39 o
   6   4   9      347.18      331.78     25.53 o
   7   4   9      128.88      105.59     31.27 o
   8   4   9        8.76      -21.42     21.54 o
 -12   5   9     1818.83     1764.44     67.35 o
 -11   5   9     1021.68      956.82     41.85 o
 -10   5   9     1471.50     1551.35     51.12 o
  -9   5   9     3596.78     3478.07     80.19 o
  -8   5   9     1466.21     1545.02     76.96 o
  -7   5   9     3746.42     3646.72     91.87 o
  -6   5   9      471.62      533.56     41.07 o
  -5   5   9     8368.04     8570.82    171.31 o
  -4   5   9       59.36       99.91     15.91 o
  -3   5   9    10490.39    10618.21    183.90 o
  -2   5   9      209.79      266.51     22.57 o
  -1   5   9    12131.57    12253.14    161.60 o
   0   5   9       69.57       70.10      8.01 o
   1   5   9     8216.07     8112.55    109.44 o
   2   5   9       96.17       94.49     11.42 o
   3   5   9     4349.52     4293.71     64.43 o
   4   5   9      721.79      677.91     32.05 o
   5   5   9     3673.64     3684.78     81.53 o
   6   5   9     1221.03     1150.69     49.59 o
   7   5   9     1098.07     1099.51     53.31 o
 -12   6   9      365.19      382.13     34.27 o
 -11   6   9        9.65      -15.32     16.47 o
 -10   6   9     1378.11     1247.43     46.06 o
  -9   6   9      579.73      614.42     31.04 o
  -8   6   9      855.73      827.55     30.31 o
  -7   6   9     2076.37     1974.34     71.72 o
  -6   6   9        0.29       32.70     18.71 o
  -5   6   9     1642.49     1650.30     55.01 o
  -4   6   9     2093.35     2080.67     64.17 o
  -3   6   9     1030.57     1017.37     36.42 o
  -2   6   9     3470.76     3470.36     83.33 o
  -1   6   9      174.47      228.84     15.51 o
   0   6   9     3044.57     3027.53     45.60 o
   1   6   9        0.16       18.22      9.64 o
   2   6   9      979.14      958.24     24.47 o
   3   6   9      191.76      189.42     15.98 o
   4   6   9       34.95       37.22     14.52 o
   5   6   9      108.19       83.82     19.23 o
   6   6   9        6.19        1.84     18.87 o
   7   6   9       61.85       91.48     26.33 o
 -12   7   9      120.30      143.66     25.93 o
 -11   7   9      967.42      935.39     42.98 o
 -10   7   9      318.81      319.54     41.26 o
  -9   7   9     1862.77     1860.37     55.18 o
  -8   7   9     1669.54     1745.81     50.84 o
  -7   7   9     3281.83     3144.01     96.79 o
  -6   7   9     2555.28     2713.10     87.28 o
  -5   7   9     6615.25     6534.28    141.65 o
  -4   7   9      593.58      664.13     39.96 o
  -3   7   9     7521.23     7813.27    186.71 o
  -2   7   9        9.43       20.29      9.58 o
  -1   7   9     8146.96     8303.26    132.44 o
   0   7   9     1174.76     1259.08     45.47 o
   1   7   9     4817.16     4760.09     76.57 o
   2   7   9     1685.13     1698.28     46.31 o
   3   7   9     2102.59     2061.39     43.86 o
   4   7   9     1263.86     1309.22     43.67 o
   5   7   9     2157.40     2104.39     58.69 o
   6   7   9      231.54      198.45     26.16 o
 -11   8   9      314.20      336.87     29.98 o
 -10   8   9      114.22      123.69     20.97 o
  -9   8   9      642.28      667.71     33.59 o
  -8   8   9      208.86      243.42     20.80 o
  -7   8   9      721.82      715.95     48.23 o
  -6   8   9      268.66      333.10     35.93 o
  -5   8   9      734.63      769.69     45.47 o
  -4   8   9      447.36      474.22     33.44 o
  -3   8   9      715.64      734.28     30.72 o
  -2   8   9      123.67      122.73     12.83 o
  -1   8   9       17.67       27.75     10.62 o
   0   8   9      895.92      846.49     34.13 o
   1   8   9       97.35       68.91     13.00 o
   2   8   9     1657.92     1622.81     37.38 o
   3   8   9      272.04      294.03     20.50 o
   4   8   9     1167.89     1118.06     42.01 o
   5   8   9      198.76      204.04     34.13 o
   6   8   9      348.56      300.76     31.20 o
 -10   9   9      710.22      765.07     38.71 o
  -9   9   9     2734.89     2810.51     74.59 o
  -8   9   9      168.39      199.57     37.65 o
  -7   9   9     5327.29     5475.77     96.19 o
  -6   9   9       14.17       62.06     27.03 o
  -5   9   9     5264.72     5489.03    125.57 o
  -4   9   9      143.61      169.65     22.97 o
  -3   9   9     3549.66     3711.61     94.95 o
  -2   9   9       78.00       82.20     17.17 o
  -1   9   9     2083.41     2031.65     49.88 o
   0   9   9       29.42       11.54     14.43 o
   1   9   9     3312.13     3191.11     90.23 o
   2   9   9       84.42       75.20     14.95 o
   3   9   9     3154.72     3123.29     64.45 o
   4   9   9      191.36      181.00     25.77 o
   5   9   9     1253.95     1220.08     55.02 o
  -9  10   9      341.45      387.44     28.85 o
  -8  10   9        0.90      -19.37     19.85 o
  -7  10   9     1082.96     1174.84     42.47 o
  -6  10   9       24.90       33.45     14.25 o
  -5  10   9     1013.56     1037.26     26.79 o
  -4  10   9     1489.60     1501.44     52.54 o
  -3  10   9      647.95      666.30     27.57 o
  -2  10   9     2471.64     2401.29     56.14 o
  -1  10   9        3.44       -2.91     15.15 o
   0  10   9     1345.89     1350.16     48.22 o
   1  10   9      152.09      122.55     21.54 o
   2  10   9      474.17      473.60     29.93 o
   3  10   9      255.39      245.17     23.49 o
   4  10   9       68.11       36.85     34.01 o
  -8  11   9       85.55       95.43     22.09 o
  -7  11   9     2758.26     2939.61    104.89 o
  -6  11   9       45.31       53.24     17.42 o
  -5  11   9     2743.59     2993.84     77.51 o
  -4  11   9        1.12       -4.27     13.65 o
  -3  11   9     3751.44     3757.79     86.50 o
  -2  11   9      395.02      410.07     27.28 o
  -1  11   9     2793.68     2865.07     86.93 o
   0  11   9      220.61      261.61     36.37 o
   1  11   9     1397.66     1323.52     54.81 o
   2  11   9      452.14      500.44     31.48 o
   3  11   9     1065.90     1021.98     43.68 o
  -7  12   9      145.61      151.92     24.69 o
  -6  12   9      401.62      418.52     32.79 o
  -5  12   9      301.86      290.88     29.00 o
  -4  12   9      325.98      302.12     24.80 o
  -3  12   9       54.31       18.12     17.14 o
  -2  12   9      973.28     1004.12     45.94 o
  -1  12   9       16.82       15.36     19.31 o
   0  12   9      762.42      610.10     58.90 o
   1  12   9       38.94       19.04     19.98 o
   2  12   9      442.46      403.06     30.41 o
  -4  13   9       52.17       52.06     54.40 o
  -3  13   9     1922.71     2130.18     69.26 o
  -2  13   9       93.78       70.43     21.40 o
  -1  13   9     1491.06     1591.12    146.49 o
 -13   0  10       57.68      139.10     86.26 o
 -12   0  10     7783.60     7880.63    154.68 o
 -11   0  10      206.82      251.94     22.82 o
 -10   0  10     7660.76     7827.38    148.60 o
  -9   0  10     1949.78     1956.72     53.63 o
  -8   0  10     3053.62     2901.50     68.61 o
  -7   0  10     2979.17     3069.95     62.02 o
  -6   0  10     5002.04     5119.59     77.03 o
  -5   0  10      424.14      484.99     36.29 o
  -4   0  10     4395.61     4348.72     69.63 o
  -3   0  10      114.17      147.45     14.09 o
  -2   0  10      115.88      176.68     10.84 o
  -1   0  10      281.47      323.27     16.93 o
   0   0  10     5557.16     5732.29     93.28 o
   1   0  10       91.50       76.09     18.06 o
   2   0  10     2228.15     2190.63     67.50 o
   3   0  10       15.50       24.85     11.62 o
   4   0  10      885.94      905.27     37.61 o
   5   0  10     1568.20     1558.15     53.96 o
   6   0  10     2646.07     2541.54     76.18 o
   7   0  10      138.24      162.69     58.74 o
 -13   1  10      146.51      110.12     20.57 o
 -12   1  10       68.51       56.81     14.71 o
 -11   1  10      222.18      258.27     17.48 o
 -10   1  10      378.18      374.97     17.14 o
  -9   1  10       22.12       19.04     11.13 o
  -8   1  10        4.75       10.94      8.70 o
  -7   1  10      191.50      190.44      9.39 o
  -6   1  10     1742.28     1752.65     26.32 o
  -5   1  10     1190.69     1186.21     20.68 o
  -4   1  10       36.60       40.05      5.21 o
  -3   1  10       72.77       90.22      6.20 o
  -2   1  10        6.43       12.82      5.91 o
  -1   1  10      746.04      773.89     16.71 o
   0   1  10       45.57       53.52      8.20 o
   1   1  10       19.05       25.21      9.43 o
   2   1  10     1125.98     1163.08     39.19 o
   3   1  10      667.35      661.11     24.89 o
   4   1  10        6.46        4.40     13.06 o
   5   1  10       75.67       79.26     16.69 o
   6   1  10        3.04       17.90     15.35 o
   7   1  10      467.63      506.68     40.66 o
 -13   2  10      423.97      413.58     27.92 o
 -12   2  10     4234.34     4193.46     86.12 o
 -11   2  10      105.59       66.99     16.48 o
 -10   2  10     5287.47     5425.49    110.48 o
  -9   2  10      622.87      640.89     23.58 o
  -8   2  10     9742.88     9622.85    126.33 o
  -7   2  10       53.34       71.17      7.57 o
  -6   2  10     2691.61     2745.21     43.02 o
  -5   2  10     2457.73     2509.65     35.28 o
  -4   2  10     1850.84     1948.43     32.04 o
  -3   2  10     3072.09     3118.23     48.32 o
  -2   2  10     2127.53     2094.61     29.47 o
  -1   2  10       69.40       80.51      8.06 o
   0   2  10      217.85      230.39     13.68 o
   1   2  10       24.09       44.14     11.29 o
   2   2  10     2030.78     2012.74     41.33 o
   3   2  10       18.44       18.98     12.62 o
   4   2  10     6086.62     5986.72    101.95 o
   5   2  10      270.09      284.12     23.09 o
   6   2  10     2633.80     2703.57     66.14 o
   7   2  10      356.13      375.92     27.84 o
 -13   3  10      918.26     1019.64     62.17 o
 -12   3  10       80.12       68.71     17.93 o
 -11   3  10      151.70      181.47     22.70 o
 -10   3  10     1120.73     1182.99     39.22 o
  -9   3  10      842.05      865.28     28.48 o
  -8   3  10      620.66      582.83     21.54 o
  -7   3  10      266.41      273.58     12.36 o
  -6   3  10      120.51      131.53     14.58 o
  -5   3  10     2174.59     2189.11     45.94 o
  -4   3  10      547.03      550.39     19.22 o
  -3   3  10       73.58       82.99      7.68 o
  -2   3  10      154.61      163.52     10.24 o
  -1   3  10       15.70       15.28      6.53 o
   0   3  10        1.79       -2.65     11.24 o
   1   3  10      132.69      152.17     11.92 o
   2   3  10      529.87      576.76     24.90 o
   3   3  10      135.25      137.34     15.41 o
   4   3  10       15.98       -8.53     15.04 o
   5   3  10       18.26       -6.41     13.88 o
   6   3  10      330.24      394.88     27.67 o
   7   3  10       66.57       92.76     20.34 o
 -13   4  10      103.55      122.03     27.58 o
 -12   4  10     5459.15     5262.55    117.33 o
 -11   4  10        8.76      -10.72     19.20 o
 -10   4  10     6648.42     6388.42    130.04 o
  -9   4  10        3.52       19.81     13.69 o
  -8   4  10     1421.73     1475.20     45.33 o
  -7   4  10     2938.18     2844.29     77.13 o
  -6   4  10     2719.34     2721.89     61.92 o
  -5   4  10      350.23      372.57     21.40 o
  -4   4  10     1744.17     1766.99     42.22 o
  -3   4  10      208.86      239.86     20.58 o
  -2   4  10     1951.07     2027.03     38.93 o
  -1   4  10      167.77      176.85     12.53 o
   0   4  10     5844.03     5929.01    104.59 o
   1   4  10       37.82       49.07     10.17 o
   2   4  10     3722.79     3776.20     64.54 o
   3   4  10       19.20        9.50     11.93 o
   4   4  10     1041.77     1067.83     37.88 o
   5   4  10      492.98      484.01     26.81 o
   6   4  10     2381.30     2403.34     67.17 o
   7   4  10       64.65       55.06     25.44 o
 -12   5  10       39.59       28.11     18.80 o
 -11   5  10     1158.38     1075.03     50.61 o
 -10   5  10        0.46        3.10     14.67 o
  -9   5  10      183.07      183.76     24.46 o
  -8   5  10      541.92      544.12     20.80 o
  -7   5  10      185.38      150.55     35.10 o
  -6   5  10     2148.84     2088.77     63.66 o
  -5   5  10      403.02      422.22     37.62 o
  -4   5  10      259.41      275.65     22.08 o
  -3   5  10      714.85      680.56     39.51 o
  -2   5  10      975.07      970.63     24.09 o
  -1   5  10      562.85      576.68     19.49 o
   0   5  10      154.44      179.16     18.22 o
   1   5  10       32.83       45.63     11.26 o
   2   5  10     1588.17     1510.90     36.34 o
   3   5  10      240.67      289.89     18.43 o
   4   5  10       50.54       72.08     16.66 o
   5   5  10       15.81       -1.69     15.92 o
   6   5  10        0.63       -9.29     18.78 o
 -12   6  10     1764.25     1642.59    109.30 o
 -11   6  10        1.20      -17.87     19.53 o
 -10   6  10     2264.88     2218.50    107.04 o
  -9   6  10      119.37      143.93     18.20 o
  -8   6  10     5627.73     5667.55    105.68 o
  -7   6  10        7.17      -20.24     20.24 o
  -6   6  10     2334.10     2229.69     75.65 o
  -5   6  10        5.31        1.24     16.85 o
  -4   6  10      884.84      905.55     46.12 o
  -3   6  10      279.00      332.09     29.56 o
  -2   6  10     4765.45     4807.58     72.50 o
  -1   6  10      140.76      154.52     18.13 o
   0   6  10     1187.78     1171.92     43.18 o
   1   6  10       16.75       25.03     18.78 o
   2   6  10     3162.60     3122.35     53.79 o
   3   6  10      178.81      209.75     19.15 o
   4   6  10     3596.36     3398.44    100.26 o
   5   6  10        8.31      -11.13     16.95 o
   6   6  10     1162.99     1293.40     52.05 o
 -11   7  10      599.63      601.26     35.44 o
 -10   7  10      479.20      485.67     38.07 o
  -9   7  10      810.05      750.91     49.09 o
  -8   7  10      493.07      473.09     19.86 o
  -7   7  10      123.35       99.98     28.30 o
  -6   7  10      175.66      129.12     27.47 o
  -5   7  10      143.98      133.94     26.91 o
  -4   7  10     2005.07     2065.91     77.42 o
  -3   7  10        1.28       -9.63     17.64 o
  -2   7  10       70.80      113.51     12.03 o
  -1   7  10       88.33       79.89     16.96 o
   0   7  10      330.55      338.80     25.09 o
   1   7  10      668.22      653.91     27.80 o
   2   7  10       56.43       67.95     15.05 o
   3   7  10      416.88      418.63     23.66 o
   4   7  10      374.99      375.92     31.34 o
   5   7  10      121.29      116.30     25.52 o
   6   7  10       15.03        5.47     19.90 o
 -11   8  10        7.82        4.84     17.26 o
 -10   8  10     1994.89     2102.54     70.32 o
  -9   8  10      259.71      235.78     21.66 o
  -8   8  10      880.03      907.63     27.24 o
  -7   8  10       38.90       44.26     26.47 o
  -6   8  10     3615.17     3755.57    110.01 o
  -5   8  10       63.88       80.50     26.28 o
  -4   8  10     3424.06     3539.40    103.21 o
  -3   8  10      334.63      333.24     28.96 o
  -2   8  10     1112.45     1097.72     56.17 o
  -1   8  10      115.91      112.69     18.39 o
   0   8  10     3287.57     3315.56     80.87 o
   1   8  10       79.04       95.74     20.57 o
   2   8  10     2916.73     2990.18     60.32 o
   3   8  10        6.54        0.35     16.96 o
   4   8  10     2066.90     1977.72     64.99 o
   5   8  10      740.15      818.03     44.83 o
 -10   9  10       52.79       71.34     22.86 o
  -9   9  10      384.98      366.77     26.57 o
  -8   9  10      684.51      697.29     31.86 o
  -7   9  10        2.84       14.76     25.47 o
  -6   9  10      822.34      815.71     51.93 o
  -5   9  10      299.78      286.31     35.32 o
  -4   9  10       13.45       21.53     20.52 o
  -3   9  10      415.36      412.14     24.02 o
  -2   9  10       35.14       30.51     16.04 o
  -1   9  10        9.29       31.37     17.26 o
   0   9  10       11.38        8.30     17.22 o
   1   9  10       86.43      102.23     17.62 o
   2   9  10       76.74       61.78     18.08 o
   3   9  10       21.57       47.50     15.11 o
   4   9  10        8.48       13.55     22.33 o
  -9  10  10       26.55       53.42     26.28 o
  -8  10  10     1545.95     1552.76     50.20 o
  -7  10  10      655.06      646.26     30.63 o
  -6  10  10      654.58      643.31     22.79 o
  -5  10  10       65.95       44.84     12.72 o
  -4  10  10     2635.05     2717.04     53.05 o
  -3  10  10       13.03        3.56     14.72 o
  -2  10  10     4470.52     4316.52     96.32 o
  -1  10  10      355.88      361.57     31.67 o
   0  10  10     2459.66     2597.34     71.76 o
   1  10  10      125.23      120.16     21.76 o
   2  10  10     2172.06     2191.84     58.23 o
   3  10  10      373.30      363.48     35.01 o
  -8  11  10      241.48      231.53     32.28 o
  -7  11  10      588.20      559.54     35.72 o
  -6  11  10       73.76       82.26     15.34 o
  -5  11  10       11.91       -9.04     13.23 o
  -4  11  10      414.51      411.17     38.95 o
  -3  11  10       20.26       34.63     18.47 o
  -2  11  10        4.32       21.69     30.59 o
  -1  11  10        0.55      -20.98     20.98 o
   0  11  10      208.41      181.03     43.91 o
   1  11  10       34.71       22.62     19.68 o
   2  11  10        2.06       12.12     17.91 o
  -6  12  10     1785.79     1857.43     65.34 o
  -5  12  10      118.29      110.24     21.53 o
  -4  12  10     1900.61     1830.61     65.02 o
  -3  12  10       51.36       54.80     20.79 o
  -2  12  10      881.56      855.25     68.61 o
  -1  12  10      224.45      249.78     30.24 o
   0  12  10     3354.06     3373.48    107.82 o
 -13   1  11      182.22      205.80     31.30 o
 -12   1  11     1843.78     1852.93     47.52 o
 -11   1  11      772.73      854.29     28.07 o
 -10   1  11     2413.26     2444.25     51.65 o
  -9   1  11     2256.10     2275.82     45.57 o
  -8   1  11     3891.41     3894.81     64.50 o
  -7   1  11     7896.28     8121.40    111.13 o
  -6   1  11     1639.20     1634.77     29.08 o
  -5   1  11    16735.44    17126.10    180.42 o
  -4   1  11      869.49      875.98     16.65 o
  -3   1  11    16804.08    16992.49    179.03 o
  -2   1  11      288.81      284.22     11.01 o
  -1   1  11    12287.42    12051.99    119.93 o
   0   1  11     1085.24     1083.85     24.29 o
   1   1  11     4311.55     4415.91     96.04 o
   2   1  11     1219.38     1231.28     44.41 o
   3   1  11     3703.90     3758.14     80.09 o
   4   1  11     1027.17     1062.65     34.45 o
   5   1  11     1588.64     1684.49     46.83 o
   6   1  11      678.45      710.40     34.91 o
   7   1  11     1229.31     1305.85     71.28 o
 -13   2  11       46.72       63.50     18.32 o
 -12   2  11      382.58      428.92     34.54 o
 -11   2  11       39.72       37.15     16.10 o
 -10   2  11        3.64        3.20     12.46 o
  -9   2  11      102.89      125.64     14.87 o
  -8   2  11       79.06      107.35     13.28 o
  -7   2  11        6.33        2.56      9.71 o
  -6   2  11      126.57      156.55      9.73 o
  -5   2  11      164.34      150.57      8.78 o
  -4   2  11       98.12       96.21      7.97 o
  -3   2  11      103.85      119.67      7.62 o
  -2   2  11      158.00      153.73      9.15 o
  -1   2  11      604.76      620.55     20.65 o
   0   2  11      799.84      823.33     25.05 o
   1   2  11       31.42       51.28     14.11 o
   2   2  11       59.79       78.79     17.45 o
   3   2  11      297.12      330.76     20.09 o
   4   2  11       23.90       26.93     13.82 o
   5   2  11      156.06      160.66     27.80 o
   6   2  11        0.05       12.44     15.57 o
 -13   3  11      314.98      360.49     26.68 o
 -12   3  11     1519.29     1465.13     51.93 o
 -11   3  11     1496.06     1474.69     50.44 o
 -10   3  11     2417.44     2463.82     59.48 o
  -9   3  11     4585.97     4668.23     81.00 o
  -8   3  11     2532.17     2585.02     51.48 o
  -7   3  11     6392.73     6568.93     98.45 o
  -6   3  11     1216.46     1207.92     36.29 o
  -5   3  11     6786.57     6814.68    124.76 o
  -4   3  11       58.93       77.29     11.39 o
  -3   3  11     8970.70     8972.53    115.53 o
  -2   3  11       48.37       49.84      8.44 o
  -1   3  11    10942.34    10947.17    150.61 o
   0   3  11      477.08      504.85     20.54 o
   1   3  11     9429.69     9546.58    146.79 o
   2   3  11     1009.20     1048.50     44.49 o
   3   3  11     4552.07     4614.88     90.33 o
   4   3  11     1409.92     1411.27     62.06 o
   5   3  11     2026.50     2063.05     55.97 o
   6   3  11      974.83     1021.46     40.10 o
 -12   4  11      362.51      337.10     32.84 o
 -11   4  11      411.84      447.23     31.20 o
 -10   4  11      121.73      120.97     17.95 o
  -9   4  11     1612.54     1575.52     43.66 o
  -8   4  11        8.07       22.68      9.03 o
  -7   4  11     1072.38      975.80     49.03 o
  -6   4  11      684.54      666.41     31.57 o
  -5   4  11      559.94      558.14     25.03 o
  -4   4  11     2016.51     1965.40     53.21 o
  -3   4  11       16.87       17.18      7.07 o
  -2   4  11      754.98      760.98     31.41 o
  -1   4  11      325.89      336.90     17.35 o
   0   4  11      554.81      614.05     30.81 o
   1   4  11      466.63      454.28     22.50 o
   2   4  11       51.29       49.47     13.62 o
   3   4  11       51.99       79.74     14.60 o
   4   4  11       10.86       20.34     14.44 o
   5   4  11       94.65       84.04     20.22 o
   6   4  11        0.96        0.20     16.47 o
 -12   5  11      719.14      749.36     39.16 o
 -11   5  11      708.17      649.19     34.79 o
 -10   5  11     2502.77     2380.21     64.78 o
  -9   5  11     3028.03     2875.60     64.47 o
  -8   5  11     1641.33     1721.75     38.54 o
  -7   5  11     8114.26     7765.23    182.86 o
  -6   5  11     1385.09     1397.37     57.54 o
  -5   5  11    10906.94    10965.05    274.92 o
  -4   5  11       18.40        8.70     14.83 o
  -3   5  11    10284.92    10220.89    203.04 o
  -2   5  11      332.48      325.63     18.30 o
  -1   5  11     5098.65     5143.98    108.47 o
   0   5  11     1415.22     1333.74     37.20 o
   1   5  11     3484.43     3454.56     69.79 o
   2   5  11     1285.31     1257.50     35.56 o
   3   5  11      929.00      992.18     32.65 o
   4   5  11      410.68      447.54     29.73 o
   5   5  11     1357.73     1436.41     44.51 o
   6   5  11      147.74      124.43     25.09 o
 -12   6  11        3.59        6.36     17.14 o
 -11   6  11      394.57      376.36     28.45 o
 -10   6  11       21.64       36.92     15.96 o
  -9   6  11      317.83      322.06     24.26 o
  -8   6  11      118.35      112.34     28.29 o
  -7   6  11      677.34      691.36     44.58 o
  -6   6  11      188.68      211.46     30.07 o
  -5   6  11      734.11      691.70     42.58 o
  -4   6  11      505.81      462.32     35.73 o
  -3   6  11      412.45      514.13     44.83 o
  -2   6  11      945.24      920.20     31.41 o
  -1   6  11       50.69       65.17     29.76 o
   0   6  11      887.28      856.56     42.29 o
   1   6  11       10.61       12.26     12.96 o
   2   6  11      885.95      976.81     29.66 o
   3   6  11      322.85      350.93     22.52 o
   4   6  11      462.58      486.61     28.75 o
   5   6  11      523.21      549.23     31.29 o
 -11   7  11     2376.85     2291.06     66.90 o
 -10   7  11      714.06      698.11     37.38 o
  -9   7  11     3494.26     3282.09     84.68 o
  -8   7  11       30.41       54.99     27.32 o
  -7   7  11     3690.75     3645.95    109.07 o
  -6   7  11        1.06      -12.88     23.77 o
  -5   7  11     4354.08     4583.12    123.51 o
  -4   7  11       32.07       52.57     24.39 o
  -3   7  11     4607.31     4672.69    106.05 o
  -2   7  11        1.43        1.22     15.33 o
  -1   7  11     3483.96     3450.55    113.60 o
   0   7  11       93.33       54.51     20.71 o
   1   7  11     5045.63     4857.72    189.27 o
   2   7  11      313.93      310.74     19.16 o
   3   7  11     3057.52     3020.20     63.65 o
   4   7  11      478.84      492.10     35.39 o
   5   7  11     1632.81     1649.97     57.54 o
 -10   8  11       69.10       62.42     18.03 o
  -9   8  11      967.17      947.79     41.83 o
  -8   8  11      171.71      160.99     37.15 o
  -7   8  11     2037.38     1892.92     87.17 o
  -6   8  11      883.95      968.36     53.53 o
  -5   8  11      397.71      433.51     51.75 o
  -4   8  11     2162.32     2078.47     64.64 o
  -3   8  11        4.40       17.53      8.65 o
  -2   8  11     2412.87     2373.32     83.77 o
  -1   8  11      754.55      736.58     38.47 o
   0   8  11      481.09      500.29     31.40 o
   1   8  11      386.95      398.67     36.78 o
   2   8  11      123.87      150.19     21.21 o
   3   8  11        9.93       19.05     16.03 o
   4   8  11        1.23        1.76     19.79 o
  -9   9  11     2065.18     2028.10     59.65 o
  -8   9  11      234.07      224.06     37.24 o
  -7   9  11     3641.32     3796.91    116.14 o
  -6   9  11      143.69       91.47     38.06 o
  -5   9  11     4939.39     4931.40    134.08 o
  -4   9  11       20.65       47.11     21.67 o
  -3   9  11     4754.39     4700.75     91.51 o
  -2   9  11      744.14      801.71     38.46 o
  -1   9  11     2928.88     3030.55    100.06 o
   0   9  11      361.63      415.19     29.96 o
   1   9  11      561.95      566.48     34.34 o
   2   9  11      260.27      226.80     27.32 o
   3   9  11      546.10      512.56     36.87 o
  -8  10  11      489.37      452.68     26.34 o
  -7  10  11       53.93       77.79     31.67 o
  -6  10  11      986.53     1002.23     48.63 o
  -5  10  11       36.28       47.62     23.70 o
  -4  10  11      612.06      606.39     29.46 o
  -3  10  11      164.11      161.07     22.48 o
  -2  10  11      838.76      745.41     40.57 o
  -1  10  11       75.57      116.23     21.07 o
   0  10  11      506.79      493.21     42.15 o
   1  10  11       26.14       17.11     23.00 o
   2  10  11      429.66      403.77     33.39 o
  -7  11  11     1802.03     1931.08     67.72 o
  -6  11  11      192.92      178.82     19.33 o
  -5  11  11     1508.43     1654.93     57.69 o
  -4  11  11       36.01       29.01     16.68 o
  -3  11  11      960.32     1116.54     48.90 o
  -2  11  11      144.77      141.67     25.27 o
  -1  11  11     1479.02     1477.51     93.46 o
   0  11  11      113.45      133.25     30.86 o
   1  11  11     1436.18     1518.98    117.57 o
  -4  12  11      817.60      886.16     44.31 o
  -3  12  11        8.29      -22.10     22.10 o
  -2  12  11      618.95      526.20     37.53 o
 -13   0  12      192.31      174.08     67.41 o
 -12   0  12     2557.84     2602.92     98.42 o
 -11   0  12       59.84       72.48     21.77 o
 -10   0  12     4259.99     4198.15     88.74 o
  -9   0  12      886.16      910.61     37.07 o
  -8   0  12     5248.19     5207.27    121.33 o
  -7   0  12      408.98      432.14     31.18 o
  -6   0  12      236.14      284.16     32.17 o
  -5   0  12     1179.14     1200.31     43.65 o
  -4   0  12     1266.30     1128.30     53.27 o
  -3   0  12      363.30      379.70     21.83 o
  -2   0  12     1897.68     1864.73     45.50 o
  -1   0  12     1816.10     1736.11     66.33 o
   0   0  12      104.90      130.11     21.05 o
   1   0  12       34.86       41.64     20.28 o
   2   0  12     3301.68     3253.19    114.02 o
   3   0  12      119.84      121.62     33.07 o
   4   0  12     4300.76     3998.19    188.80 o
   5   0  12        0.53       -9.50     45.33 o
   6   0  12     3357.49     3479.57    132.54 o
 -13   1  12      141.07      145.36     19.80 o
 -12   1  12       20.80       26.50     13.14 o
 -11   1  12      187.99      206.82     16.87 o
 -10   1  12      824.18      830.22     28.66 o
  -9   1  12       48.73       58.00     12.87 o
  -8   1  12        1.81       22.24     10.58 o
  -7   1  12       28.53       22.77     11.16 o
  -6   1  12      420.69      435.22     16.11 o
  -5   1  12      242.00      245.49     12.11 o
  -4   1  12        7.04        4.41      6.57 o
  -3   1  12      793.71      795.00     24.03 o
  -2   1  12      679.72      663.72     18.77 o
  -1   1  12       71.25       72.29     10.91 o
   0   1  12       75.01       55.23     14.45 o
   1   1  12        5.46        7.35     14.61 o
   2   1  12      816.58      796.45     33.52 o
   3   1  12      114.55      108.78     21.95 o
   4   1  12        4.76       11.16     19.13 o
   5   1  12      413.39      439.71     34.53 o
   6   1  12        1.75      -19.14     19.99 o
 -12   2  12     4541.63     4415.62    112.95 o
 -11   2  12      218.41      243.04     22.20 o
 -10   2  12     1703.26     1628.98     41.17 o
  -9   2  12      279.85      312.59     18.88 o
  -8   2  12      133.89      118.25     13.65 o
  -7   2  12      794.34      779.26     24.25 o
  -6   2  12     1566.13     1541.86     34.18 o
  -5   2  12      721.86      714.32     25.66 o
  -4   2  12     1654.26     1656.51     35.43 o
  -3   2  12      345.68      360.36     18.29 o
  -2   2  12     2829.89     2814.91     50.47 o
  -1   2  12      161.58      208.75     15.52 o
   0   2  12     8078.03     7809.47    137.25 o
   1   2  12        1.47       -1.66     15.26 o
   2   2  12     3205.10     3143.91     74.62 o
   3   2  12      153.33      108.00     20.34 o
   4   2  12     1007.79     1051.58     46.60 o
   5   2  12      520.23      419.67     39.62 o
   6   2  12     1787.34     1886.68     65.70 o
 -12   3  12       56.03       26.24     18.36 o
 -11   3  12      687.59      682.31     31.55 o
 -10   3  12       90.90       82.97     16.63 o
  -9   3  12      103.09      106.99     18.23 o
  -8   3  12      652.31      599.36     37.44 o
  -7   3  12      213.34      221.96     15.13 o
  -6   3  12     1414.72     1469.27     38.85 o
  -5   3  12        9.62       23.42      9.41 o
  -4   3  12      332.14      339.91     13.85 o
  -3   3  12     1440.82     1432.35     34.01 o
  -2   3  12      128.33      152.86     15.78 o
  -1   3  12      155.58      169.39     15.76 o
   0   3  12      169.64      151.06     17.41 o
   1   3  12       24.85       31.42     15.17 o
   2   3  12     1921.41     2049.49     53.83 o
   3   3  12        0.06       20.50     16.71 o
   4   3  12        3.76       21.60     17.86 o
   5   3  12      188.45      212.60     21.03 o
 -12   4  12     1414.36     1321.09     88.47 o
 -11   4  12      105.38      135.95     26.07 o
 -10   4  12     2462.97     2396.43     60.30 o
  -9   4  12      164.01      178.21     23.21 o
  -8   4  12     4595.89     4318.25     83.93 o
  -7   4  12      120.15      117.65     14.45 o
  -6   4  12     1504.76     1444.20     80.45 o
  -5   4  12      370.56      360.80     30.80 o
  -4   4  12     1119.13     1127.14     26.65 o
  -3   4  12        1.53       10.20     14.16 o
  -2   4  12     1260.22     1268.36     38.93 o
  -1   4  12      487.48      475.76     43.74 o
   0   4  12      661.37      667.19     34.29 o
   1   4  12        3.62       12.12     13.95 o
   2   4  12     3761.42     3842.06     79.83 o
   3   4  12       52.62       64.43     20.15 o
   4   4  12     4702.90     4655.02     87.85 o
   5   4  12       40.65       16.18     15.73 o
 -12   5  12      180.13      220.89     27.49 o
 -11   5  12      192.94      174.80     24.03 o
 -10   5  12     1475.27     1377.82     46.63 o
  -9   5  12      349.21      299.56     24.26 o
  -8   5  12      142.24      144.65     11.71 o
  -7   5  12      112.04      108.01     26.09 o
  -6   5  12        1.11       21.35     20.92 o
  -5   5  12      972.40      875.97     45.94 o
  -4   5  12      180.09      155.84     26.30 o
  -3   5  12       46.76       64.04     10.38 o
  -2   5  12      489.16      458.16     23.07 o
  -1   5  12       48.90       32.21     19.45 o
   0   5  12       38.96       69.98     22.71 o
   1   5  12      159.53      212.84     28.88 o
   2   5  12      163.51      183.94     18.21 o
   3   5  12      316.07      341.02     23.67 o
   4   5  12       73.03       88.19     17.69 o
   5   5  12       14.87       16.39     19.21 o
 -11   6  12        1.25       -4.94     15.37 o
 -10   6  12     1705.67     1672.71     65.34 o
  -9   6  12       54.83       37.78     17.11 o
  -8   6  12      428.68      406.12     38.46 o
  -7   6  12       54.36       44.92     24.83 o
  -6   6  12     2653.96     2577.21     87.31 o
  -5   6  12       49.81       63.12     24.32 o
  -4   6  12     1795.45     1738.20     66.06 o
  -3   6  12      313.63      335.15     16.21 o
  -2   6  12     2045.33     2096.40     56.90 o
  -1   6  12       95.35       58.74     21.17 o
   0   6  12     5608.91     5852.93    139.36 o
   1   6  12      198.88      208.59     25.10 o
   2   6  12     2055.66     2091.93     47.75 o
   3   6  12      182.31      217.63     23.58 o
   4   6  12     2194.54     2071.05     73.78 o
 -11   7  12      479.64      364.24     42.67 o
 -10   7  12      143.88      114.69     18.87 o
  -9   7  12        2.35       11.65     12.65 o
  -8   7  12      881.64      799.22     51.69 o
  -7   7  12       57.55       47.31     26.63 o
  -6   7  12      264.17      261.12     33.75 o
  -5   7  12       22.86       71.89     24.52 o
  -4   7  12      522.31      560.50     41.25 o
  -3   7  12      564.56      541.02     20.61 o
  -2   7  12      109.09      119.04     21.00 o
  -1   7  12        8.61       -6.51     28.48 o
   0   7  12        4.51      -20.66     21.47 o
   1   7  12      161.82      206.26     29.90 o
   2   7  12      209.89      181.69     26.40 o
   3   7  12       31.85       22.10     17.44 o
   4   7  12        1.76       11.74     17.87 o
 -10   8  12      723.81      688.85     41.54 o
  -9   8  12        1.66        2.70     12.06 o
  -8   8  12     1478.37     1478.77     68.60 o
  -7   8  12      579.02      567.44     46.22 o
  -6   8  12      748.14      656.66     46.88 o
  -5   8  12       53.97       83.13     39.86 o
  -4   8  12     3377.75     3370.62     88.06 o
  -3   8  12       56.14       55.46     16.71 o
  -2   8  12     5651.65     5680.51    172.42 o
  -1   8  12       68.63       75.54     16.96 o
   0   8  12     2381.22     2343.56     74.63 o
   1   8  12      414.69      466.47     36.07 o
   2   8  12     2458.85     2571.67     71.10 o
   3   8  12      158.00      206.56     45.34 o
  -9   9  12      454.26      371.09     40.08 o
  -8   9  12      210.64      246.83     47.78 o
  -7   9  12       12.42       26.84     27.18 o
  -6   9  12      347.89      296.47     37.77 o
  -5   9  12      175.31      171.80     27.87 o
  -4   9  12      360.29      376.98     17.75 o
  -3   9  12        3.05       -3.98     11.69 o
  -2   9  12      153.95      122.75     22.70 o
  -1   9  12       54.72       69.27     21.59 o
   0   9  12      587.79      536.57     61.47 o
   1   9  12       12.84       -8.57     19.34 o
   2   9  12       37.85       48.23     35.49 o
  -8  10  12     1273.24     1213.08     65.29 o
  -7  10  12       10.19        8.82     27.90 o
  -6  10  12     2705.44     2780.40     97.47 o
  -5  10  12      306.54      392.82     40.68 o
  -4  10  12     1568.41     1497.77     51.57 o
  -3  10  12       24.62       47.45     18.69 o
  -2  10  12      968.67      937.38     44.30 o
  -1  10  12       70.73       44.41     26.17 o
   0  10  12     2450.01     2610.08     86.31 o
   1  10  12        0.26      -17.81     21.53 o
  -6  11  12        1.74        6.64     26.50 o
  -5  11  12       60.99       62.14     17.38 o
  -4  11  12      297.57      284.73     66.35 o
  -3  11  12        2.50      -13.27     18.11 o
  -2  11  12       13.89       39.08     23.00 o
  -1  11  12      266.36      255.69     30.94 o
 -12   1  13     2858.64     2844.55     61.99 o
 -11   1  13     2681.01     2769.83     56.97 o
 -10   1  13     1607.10     1655.26     40.31 o
  -9   1  13     6099.55     6024.20     97.51 o
  -8   1  13     1011.04      977.43     29.21 o
  -7   1  13     7136.75     7192.06    121.32 o
  -6   1  13       76.28       70.82     12.15 o
  -5   1  13     7966.82     7884.51    120.76 o
  -4   1  13       64.35       78.96     10.27 o
  -3   1  13     6653.87     6629.62    103.24 o
  -2   1  13      319.30      318.98     16.37 o
  -1   1  13     6981.35     6783.94    106.98 o
   0   1  13     1170.59     1189.47     38.77 o
   1   1  13     3979.07     3845.12     73.39 o
   2   1  13      638.10      624.04     40.23 o
   3   1  13     1874.77     1919.25     62.92 o
   4   1  13      718.71      708.21     41.14 o
   5   1  13     1305.81     1340.28     55.53 o
 -12   2  13        1.40       -7.97     14.30 o
 -11   2  13      230.08      239.08     22.01 o
 -10   2  13       36.64       34.99     13.42 o
  -9   2  13      831.51      840.91     28.43 o
  -8   2  13       70.70       91.30     13.37 o
  -7   2  13      355.49      350.73     23.24 o
  -6   2  13      240.01      251.66     21.27 o
  -5   2  13       12.77        8.54     10.61 o
  -4   2  13     1157.70     1191.35     32.60 o
  -3   2  13      232.37      225.54     17.31 o
  -2   2  13       33.36       46.95     14.47 o
  -1   2  13      431.22      436.56     24.68 o
   0   2  13        0.83        0.10     13.61 o
   1   2  13        9.03        3.08     17.13 o
   2   2  13        0.19        2.83     15.15 o
   3   2  13       25.00       32.31     19.82 o
   4   2  13        3.09       18.58     22.48 o
   5   2  13       44.77       63.03     24.22 o
 -12   3  13     1326.09     1264.42     49.09 o
 -11   3  13     1844.28     1953.70     53.20 o
 -10   3  13     2260.04     2226.78     56.43 o
  -9   3  13     4451.34     4629.54     81.45 o
  -8   3  13     1446.23     1428.85     36.69 o
  -7   3  13     9613.51     9580.05    174.03 o
  -6   3  13      149.12      172.04     16.51 o
  -5   3  13    12439.60    12297.59    180.34 o
  -4   3  13      368.65      377.83     19.39 o
  -3   3  13     9039.77     8876.05    146.38 o
  -2   3  13     1075.02      994.29     35.43 o
  -1   3  13     3429.93     3419.40     78.41 o
   0   3  13     1013.25     1096.37     44.15 o
   1   3  13     1402.04     1368.98     43.10 o
   2   3  13      680.45      685.71     36.70 o
   3   3  13     1120.33     1130.21     42.78 o
   4   3  13      244.30      265.37     30.08 o
 -12   4  13       22.36       26.77     17.51 o
 -11   4  13      131.69      109.53     18.32 o
 -10   4  13       55.56       47.35     15.04 o
  -9   4  13       24.91       13.06     12.94 o
  -8   4  13      357.05      326.59     20.26 o
  -7   4  13       37.44       41.12      9.80 o
  -6   4  13       34.07       31.37     12.67 o
  -5   4  13       70.69       72.35     10.25 o
  -4   4  13      247.00      218.71     18.26 o
  -3   4  13       69.51       98.93     17.81 o
  -2   4  13      319.60      323.56     25.19 o
  -1   4  13       15.99       27.64     20.73 o
   0   4  13      705.61      746.91     43.55 o
   1   4  13       30.05       16.05     19.40 o
   2   4  13      337.36      345.52     28.25 o
   3   4  13      199.38      205.54     23.76 o
   4   4  13       29.22       32.84     19.38 o
 -11   5  13     3349.88     3384.35     83.45 o
 -10   5  13      344.78      377.18     26.35 o
  -9   5  13     4265.22     4154.06     84.56 o
  -8   5  13       17.13        9.65     10.18 o
  -7   5  13     4923.46     4853.84    157.04 o
  -6   5  13       23.03       26.49     22.33 o
  -5   5  13     3552.48     3466.27     99.99 o
  -4   5  13        2.54       13.11      9.50 o
  -3   5  13     3357.61     3224.59     89.37 o
  -2   5  13       58.93       45.05     17.57 o
  -1   5  13     2686.56     2737.75     80.80 o
   0   5  13       60.44       54.73     23.85 o
   1   5  13     3772.59     3728.49     76.14 o
   2   5  13      644.97      628.74     27.69 o
   3   5  13     2944.07     3047.26     99.96 o
   4   5  13      797.56      737.34     49.74 o
 -11   6  13      766.20      696.90     35.82 o
 -10   6  13      102.71      113.71     25.59 o
  -9   6  13     1187.19     1158.92     47.85 o
  -8   6  13     1048.46      981.28     87.70 o
  -7   6  13      699.00      682.35     45.54 o
  -6   6  13     2350.81     2218.24     78.04 o
  -5   6  13      109.15      136.87     27.87 o
  -4   6  13     1692.64     1676.88     38.36 o
  -3   6  13      133.74      110.27     17.35 o
  -2   6  13      579.29      535.64     33.10 o
  -1   6  13      865.74      883.51     44.23 o
   0   6  13        1.28       21.75     22.00 o
   1   6  13      751.77      694.95     32.11 o
   2   6  13       39.11       11.72     14.94 o
   3   6  13       34.18       38.41     19.25 o
 -10   7  13      938.94      861.07     36.14 o
  -9   7  13     2673.85     2727.73     62.91 o
  -8   7  13      280.61      318.98     38.76 o
  -7   7  13     5100.82     5170.61    164.69 o
  -6   7  13        2.10      -11.36     22.45 o
  -5   7  13     5229.97     5176.89    138.37 o
  -4   7  13      498.24      506.80     22.08 o
  -3   7  13     5101.30     4907.43    104.10 o
  -2   7  13     1434.37     1441.59     53.78 o
  -1   7  13     2630.35     2576.79     78.92 o
   0   7  13      453.84      510.66     32.44 o
   1   7  13      936.76      980.58     44.60 o
   2   7  13      153.86       95.45     32.08 o
   3   7  13      554.56      559.57     53.46 o
  -9   8  13       90.34      100.02     30.65 o
  -8   8  13      211.03      236.49     36.02 o
  -7   8  13        4.03      -14.81     24.32 o
  -6   8  13      450.62      466.17     42.05 o
  -5   8  13        5.37       14.70     23.83 o
  -4   8  13      219.65      215.98     14.00 o
  -3   8  13        6.33       13.20     16.57 o
  -2   8  13     1026.31      989.12     44.90 o
  -1   8  13       92.77      122.03     22.96 o
   0   8  13      573.22      575.42     43.51 o
   1   8  13       80.21       81.14     27.88 o
   2   8  13      351.22      404.40     32.08 o
  -8   9  13       24.59      -13.81     26.53 o
  -7   9  13     1407.21     1536.75    132.92 o
  -6   9  13      205.72      238.30     31.06 o
  -5   9  13     1177.39     1218.43     52.45 o
  -4   9  13        1.04       14.89     14.97 o
  -3   9  13     1087.88     1049.94     35.48 o
  -2   9  13       15.73       27.10     33.69 o
  -1   9  13     1680.52     1643.11     61.42 o
   0   9  13       94.37       57.26     28.65 o
   1   9  13     1949.86     1977.04    124.85 o
  -6  10  13     1396.91     1377.61     56.70 o
  -5  10  13        0.33        5.43     19.80 o
  -4  10  13      878.80      973.50    152.76 o
  -3  10  13      323.30      314.15     35.83 o
  -2  10  13      363.38      357.59     40.77 o
  -1  10  13      412.27      410.70     81.32 o
 -12   0  14     2185.07     2060.23     70.93 o
 -11   0  14       78.56       79.18     22.81 o
 -10   0  14      219.41      234.38     26.80 o
  -9   0  14       71.67      105.86     25.69 o
  -8   0  14       32.71       12.28     19.91 o
  -7   0  14        3.91       -0.81     18.90 o
  -6   0  14     1504.10     1489.39    117.54 o
  -5   0  14     2485.34     2358.23     70.82 o
  -4   0  14      747.63      738.40     39.29 o
  -3   0  14      322.55      343.08     25.43 o
  -2   0  14     3857.20     3606.40     78.66 o
  -1   0  14      213.43      187.74     20.74 o
   0   0  14     6690.28     6325.29    184.89 o
   1   0  14       86.95       48.22     26.55 o
   2   0  14     3100.79     3049.64    115.47 o
   3   0  14      840.30      687.94     56.43 o
   4   0  14     1462.15     1575.00     84.30 o
 -12   1  14        5.89       -1.68     13.98 o
 -11   1  14      495.53      522.91     30.38 o
 -10   1  14      180.35      217.66     20.54 o
  -9   1  14        3.66      -10.39     10.40 o
  -8   1  14      195.56      195.93     16.39 o
  -7   1  14       85.37      102.11     13.13 o
  -6   1  14       63.61       65.02     13.23 o
  -5   1  14       21.91        3.54     11.47 o
  -4   1  14       43.00       52.82     13.43 o
  -3   1  14     1498.97     1482.08     37.18 o
  -2   1  14      558.32      567.04     23.31 o
  -1   1  14        2.90       10.55     12.96 o
   0   1  14      163.52      149.94     17.57 o
   1   1  14        0.76       -0.62     25.20 o
   2   1  14      378.81      360.51     30.52 o
   3   1  14       20.14       25.44     22.86 o
   4   1  14        2.24        5.07     20.53 o
 -11   2  14      131.81      137.12     16.52 o
 -10   2  14     2119.58     2021.30     46.51 o
  -9   2  14        6.93        0.50     11.37 o
  -8   2  14     2555.77     2428.91     50.57 o
  -7   2  14        3.65       11.46     11.06 o
  -6   2  14      623.68      613.24     25.64 o
  -5   2  14      314.70      330.18     19.67 o
  -4   2  14     2047.59     1958.98     47.34 o
  -3   2  14       75.23       83.89     15.25 o
  -2   2  14     2190.12     2147.11     45.54 o
  -1   2  14      745.91      680.86     28.62 o
   0   2  14     1025.72      975.74     35.80 o
   1   2  14        1.85       16.51     16.91 o
   2   2  14     3814.92     3588.08     80.89 o
   3   2  14        2.10        6.78     19.54 o
 -11   3  14       20.75       44.27     16.05 o
 -10   3  14      853.62      767.48     31.89 o
  -9   3  14       31.05       18.74     12.58 o
  -8   3  14       45.50       71.78     13.27 o
  -7   3  14      806.17      785.14     35.28 o
  -6   3  14      226.69      230.52     17.53 o
  -5   3  14       31.35       61.00     13.45 o
  -4   3  14        1.02       -7.68     12.15 o
  -3   3  14      388.70      384.32     30.85 o
  -2   3  14      394.76      404.43     28.16 o
  -1   3  14       39.37       42.93     17.64 o
   0   3  14        9.79       31.00     14.45 o
   1   3  14        4.36        2.56     15.08 o
   2   3  14      116.94      102.09     21.15 o
   3   3  14      132.70       92.16     35.31 o
 -11   4  14        5.30        6.72     14.81 o
 -10   4  14      324.86      340.11     25.66 o
  -9   4  14       33.05       24.22     13.96 o
  -8   4  14      217.87      194.91     18.16 o
  -7   4  14      116.13      106.14     15.93 o
  -6   4  14     2302.79     2183.38     55.97 o
  -5   4  14     1222.29     1225.72     39.93 o
  -4   4  14     2363.77     2309.29     60.03 o
  -3   4  14      163.72      217.69     22.40 o
  -2   4  14     3211.72     3134.43     77.25 o
  -1   4  14      129.67      154.76     25.87 o
   0   4  14     5146.55     5011.95    110.93 o
   1   4  14        0.52        1.80     14.30 o
   2   4  14     1343.41     1393.70     54.89 o
   3   4  14      375.08      388.00     28.98 o
 -10   5  14        4.52       -6.82     13.26 o
  -9   5  14      156.30      143.47     17.18 o
  -8   5  14      716.75      624.64     28.54 o
  -7   5  14        5.95        7.18      8.93 o
  -6   5  14       70.52       74.18     10.50 o
  -5   5  14        0.18        1.14     12.65 o
  -4   5  14      260.60      225.87     21.52 o
  -3   5  14      655.74      655.43     36.48 o
  -2   5  14        0.81        2.73     19.06 o
  -1   5  14       48.33       48.64     22.57 o
   0   5  14      225.46      198.74     25.18 o
   1   5  14       74.81       66.54     22.68 o
   2   5  14      140.58      147.47     18.42 o
   3   5  14        9.95       -8.65     16.07 o
 -10   6  14     1007.84      912.60     34.81 o
  -9   6  14        6.19        0.45     11.71 o
  -8   6  14     1418.72     1205.33     59.80 o
  -7   6  14      624.04      587.65     55.97 o
  -6   6  14      852.55      802.13     48.55 o
  -5   6  14       14.14       17.26      9.54 o
  -4   6  14     3784.60     3827.92     78.88 o
  -3   6  14      147.98      185.96     22.65 o
  -2   6  14     2696.66     2716.42     80.45 o
  -1   6  14       52.65       46.75     22.58 o
   0   6  14     1878.44     1899.07     69.22 o
   1   6  14      419.60      390.53     32.40 o
   2   6  14     2829.33     2976.06     81.42 o
  -9   7  14      129.88      147.32     36.41 o
  -8   7  14        0.78       -5.10     23.62 o
  -7   7  14      123.54       99.75     29.57 o
  -6   7  14       61.87      114.30     29.46 o
  -5   7  14      289.81      280.79     23.08 o
  -4   7  14       20.68       42.16     15.27 o
  -3   7  14      142.96      123.56     27.67 o
  -2   7  14      639.14      570.23     36.26 o
  -1   7  14       14.78       16.93     31.03 o
   0   7  14      102.71       71.92     20.71 o
   1   7  14      133.12      184.25     26.04 o
  -8   8  14     1409.27     1313.99     98.23 o
  -7   8  14        6.30       -3.07     24.70 o
  -6   8  14     2732.01     2619.04     91.65 o
  -5   8  14      189.86      220.16     29.37 o
  -4   8  14     1189.94     1189.42     43.10 o
  -3   8  14        3.37       11.62     19.01 o
  -2   8  14     1801.68     1715.42     62.18 o
  -1   8  14       77.42       76.65     22.89 o
   0   8  14     3353.30     3440.58    130.62 o
  -7   9  14       13.24       20.41     26.73 o
  -6   9  14      133.27      104.56     28.62 o
  -5   9  14        2.00       53.46     26.37 o
  -4   9  14      508.06      459.33     33.69 o
  -3   9  14        5.92       18.93     14.43 o
  -2   9  14        0.63        5.40     19.27 o
  -1   9  14      346.15      306.24     31.46 o
 -11   1  15     3381.77     3508.80     76.41 o
 -10   1  15      997.00      991.36     55.72 o
  -9   1  15     5848.80     5761.98    106.88 o
  -8   1  15      184.07      178.89     18.96 o
  -7   1  15     6697.11     6674.32    105.82 o
  -6   1  15        2.87       14.08     10.97 o
  -5   1  15     5423.68     5338.50     95.04 o
  -4   1  15      799.17      884.81     31.22 o
  -3   1  15     3509.17     3583.98     62.38 o
  -2   1  15      415.74      475.44     22.24 o
  -1   1  15     1991.04     2111.93     81.16 o
   0   1  15      576.40      603.06     49.29 o
   1   1  15     1940.94     1808.36     58.93 o
   2   1  15      395.54      348.45     40.09 o
 -11   2  15       21.47       31.89     18.05 o
 -10   2  15       77.13       96.26     17.55 o
  -9   2  15       17.86       42.59     12.64 o
  -8   2  15      173.00      175.29     15.59 o
  -7   2  15       16.78        4.55     11.13 o
  -6   2  15        0.36       -5.27     14.42 o
  -5   2  15       36.99       37.63     13.69 o
  -4   2  15        1.54       -7.48     12.95 o
  -3   2  15        6.96        7.36     13.49 o
  -2   2  15       56.33       64.49     18.77 o
  -1   2  15      132.58      133.95     16.20 o
   0   2  15       10.28        8.24     13.46 o
   1   2  15       34.38       44.86     17.99 o
   2   2  15       70.85       79.58     21.51 o
 -11   3  15     3459.39     3502.19     75.36 o
 -10   3  15       96.68      108.21     19.08 o
  -9   3  15     4192.17     4292.58     86.00 o
  -8   3  15       51.20       51.07     13.34 o
  -7   3  15     4342.09     4166.68     93.37 o
  -6   3  15       96.00       88.55     21.42 o
  -5   3  15     3971.93     4009.87     88.39 o
  -4   3  15       43.69       42.99     16.69 o
  -3   3  15     3223.75     3234.90     71.45 o
  -2   3  15      181.73      205.95     23.94 o
  -1   3  15     2668.37     2541.52     70.65 o
   0   3  15      224.91      242.05     24.30 o
   1   3  15     1850.88     1837.95     65.46 o
   2   3  15      270.96      308.71     25.63 o
 -10   4  15      101.46      116.25     21.50 o
  -9   4  15      345.70      322.89     22.29 o
  -8   4  15      672.30      697.52     29.78 o
  -7   4  15       50.69       81.14     15.79 o
  -6   4  15      855.61      765.52     32.44 o
  -5   4  15       71.70       69.46     17.97 o
  -4   4  15      707.55      688.81     30.39 o
  -3   4  15      103.01       99.04     20.27 o
  -2   4  15      167.56      194.47     24.33 o
  -1   4  15      190.50      193.79     28.88 o
   0   4  15       49.08       81.08     22.83 o
   1   4  15       31.16       26.56     22.87 o
   2   4  15       15.26       24.30     20.47 o
 -10   5  15      455.61      406.34     31.91 o
  -9   5  15     3351.45     3328.81     89.68 o
  -8   5  15      186.99      193.52     25.91 o
  -7   5  15     3989.15     4082.90     89.67 o
  -6   5  15      122.06      120.34     17.33 o
  -5   5  15     4076.16     4086.60     90.69 o
  -4   5  15      322.51      341.79     31.28 o
  -3   5  15     3397.62     3363.23    149.99 o
  -2   5  15     1044.44     1134.50     51.42 o
  -1   5  15     2054.24     2245.67     82.65 o
   0   5  15      324.41      342.67     30.47 o
   1   5  15      756.70      786.57     36.69 o
  -9   6  15       18.76       25.68     13.22 o
  -8   6  15      290.21      281.31     27.51 o
  -7   6  15       35.35       34.94     10.44 o
  -6   6  15      187.29      194.33     19.24 o
  -5   6  15      104.86       91.98     16.59 o
  -4   6  15       82.89       97.65     18.21 o
  -3   6  15       53.02       11.48     19.32 o
  -2   6  15      254.17      256.22     39.86 o
  -1   6  15        0.53       -3.21     21.32 o
   0   6  15      333.84      393.75     43.50 o
  -8   7  15       14.99       32.83     25.93 o
  -7   7  15     1893.73     1827.11     74.24 o
  -6   7  15      118.43      104.91     29.00 o
  -5   7  15     1454.02     1538.88     57.09 o
  -4   7  15       14.05       52.07     16.74 o
  -3   7  15     1284.75     1149.40     49.50 o
  -2   7  15        0.52        5.02     22.39 o
  -1   7  15     1654.80     1688.48     64.85 o
  -6   8  15     1604.36     1596.07     60.62 o
  -5   8  15       32.24       24.95     14.68 o
  -4   8  15      580.29      594.72     59.22 o
  -3   8  15      287.55      204.61     26.56 o
  -2   8  15       14.91       10.21     16.11 o
 -10   0  16     1392.42     1296.91    112.87 o
  -9   0  16      173.19      222.61     33.20 o
  -8   0  16     1399.65     1258.79     89.67 o
  -7   0  16      369.40      368.53     37.28 o
  -6   0  16      996.89      971.03     58.03 o
  -5   0  16       42.32       53.35     22.05 o
  -4   0  16     2631.61     2505.16     76.54 o
  -3   0  16      321.08      396.11     27.72 o
  -2   0  16     2087.33     1943.03     64.08 o
  -1   0  16       29.69       21.15     39.72 o
   0   0  16     2252.32     2032.74    124.86 o
   1   0  16       30.25       35.06     30.83 o
 -10   1  16       60.29       64.23     17.13 o
  -9   1  16       11.54       16.37     14.50 o
  -8   1  16      207.49      232.99     20.89 o
  -7   1  16      366.45      398.11     24.70 o
  -6   1  16        0.19        8.74     14.18 o
  -5   1  16       63.19       48.34     14.79 o
  -4   1  16        6.26       15.63     12.75 o
  -3   1  16      322.06      329.11     19.02 o
  -2   1  16       87.02      104.63     16.56 o
  -1   1  16       23.51       18.80     15.21 o
   0   1  16      163.43      169.05     22.54 o
   1   1  16        3.63       11.03     18.04 o
 -10   2  16       79.23       69.38     16.75 o
  -9   2  16       95.88      118.43     17.88 o
  -8   2  16      644.08      607.26     29.17 o
  -7   2  16      307.11      331.43     19.47 o
  -6   2  16     3101.79     3006.42     63.12 o
  -5   2  16     1064.03     1063.48     35.03 o
  -4   2  16     2019.50     2020.56     47.35 o
  -3   2  16       12.98       11.75     16.43 o
  -2   2  16     3275.32     3247.47     73.85 o
  -1   2  16      143.99      108.25     17.82 o
   0   2  16     2843.18     2751.07     58.95 o
   1   2  16       28.51       44.08     23.71 o
 -10   3  16        0.85      -11.71     12.70 o
  -9   3  16        0.19       -7.43     12.60 o
  -8   3  16      362.64      371.27     27.07 o
  -7   3  16        7.86       -0.69     13.26 o
  -6   3  16       37.45       44.94     15.89 o
  -5   3  16       14.44       32.48     17.04 o
  -4   3  16      358.78      390.18     25.47 o
  -3   3  16      293.90      319.31     32.08 o
  -2   3  16        0.26      -16.88     16.88 o
  -1   3  16      147.69      132.96     24.30 o
   0   3  16      269.01      263.44     25.96 o
  -9   4  16      222.12      231.31     20.43 o
  -8   4  16     1002.14      897.75     37.64 o
  -7   4  16      115.13      140.48     18.70 o
  -6   4  16      535.74      583.05     61.08 o
  -5   4  16       29.68       46.55     16.76 o
  -4   4  16     3201.88     3203.26     71.81 o
  -3   4  16       96.58      108.44     21.50 o
  -2   4  16     2747.98     2729.83    144.37 o
  -1   4  16       19.97       36.12     19.97 o
   0   4  16     2268.36     2268.39     69.20 o
  -8   5  16      265.61      273.53     20.97 o
  -7   5  16      366.85      362.71     47.75 o
  -6   5  16       10.51       17.67     20.21 o
  -5   5  16        0.32       -5.25     14.30 o
  -4   5  16        0.39        8.48     16.48 o
  -3   5  16      260.32      242.44     25.61 o
  -2   5  16      128.17      163.11     27.27 o
  -1   5  16        8.12       -1.99     21.87 o
  -7   6  16      121.24      153.33     23.55 o
  -6   6  16     2675.26     2585.08     66.32 o
  -5   6  16      661.50      728.81     32.19 o
  -4   6  16     1572.70     1636.39     70.72 o
  -3   6  16       66.55       68.59     26.94 o
  -2   6  16     2708.69     2821.84     86.26 o
  -6   7  16      172.96       87.56     25.32 o
  -5   7  16        0.06      -12.73     15.01 o
  -4   7  16      102.61       96.94     21.33 o
  -9   1  17     2919.43     2887.55     66.82 o
  -8   1  17       96.53      134.34     19.00 o
  -7   1  17     3292.05     3206.92     86.53 o
  -6   1  17       52.36       63.63     17.28 o
  -5   1  17     3029.96     2931.45     62.05 o
  -4   1  17      156.80      142.54     16.36 o
  -3   1  17     2395.00     2538.41     61.49 o
  -2   1  17      251.26      274.25     24.40 o
  -1   1  17     1311.61     1307.83     50.78 o
  -9   2  17        0.02       -2.24     14.19 o
  -8   2  17      155.52      142.23     19.39 o
  -7   2  17       84.19      114.72     18.48 o
  -6   2  17      156.97      174.13     16.55 o
  -5   2  17       96.75      113.01     16.06 o
  -4   2  17        1.55        7.37     15.81 o
  -3   2  17        2.09      -12.87     12.87 o
  -2   2  17       34.61       41.83     15.28 o
  -1   2  17       31.38       16.92     20.00 o
  -8   3  17        0.26       14.90     13.37 o
  -7   3  17     2755.10     2727.25     70.77 o
  -6   3  17      206.32      209.34     23.30 o
  -5   3  17     1584.82     1508.68     44.71 o
  -4   3  17      327.53      342.38     27.09 o
  -3   3  17     1207.14     1270.05     64.00 o
  -2   3  17      187.72      236.23     26.78 o
  -7   4  17        0.06       -5.47     13.54 o
  -6   4  17      160.32      157.94     20.33 o
  -5   4  17        0.10       -1.92     14.95 o
  -4   4  17       17.22       17.69     16.98 o
  -3   4  17        9.48      -13.93     16.80 o
  -2   4  17      101.91      111.41     25.96 o
  -6   5  17       80.93      119.42     18.41 o
  -5   5  17     1734.14     1793.13     54.83 o
  -4   5  17        8.55       18.33     17.50 o
  -6   0  18     3555.05     3399.63    127.90 o
  -5   0  18       67.18       66.92     24.73 o
  -4   0  18     3146.22     3365.27     99.84 o
  -6   1  18       24.68       30.74     21.82 o
  -5   1  18      134.78      143.30     20.76 o
  -4   1  18       66.79       50.08     19.35 o
  -5   2  18        7.01       21.39     18.58 o
 
